# Supplementary material for: Plasma metabolomics of Mycoplasma synoviae infection in SPF White Leghorn hens by liquid chromatography-tandem mass spectrometry
Source: Vet Res. 2025 Mar 22;56:65. doi: 10.1186/s13567-025-01494-z (PMC11929215; doi:10.1186/s13567-025-01494-z)
Supplement: Supplementary file 4 — Additional file 4. Information on all metabolites corresponding to the grouping at days 10 and 52 after M. synoviae infection. [file 13567_2025_1494_MOESM4_ESM.xlsx]

## Sheet: Day 10
Formula	Compounds	Class I	Class II	CAS	D10CG-1	D10CG-2	D10CG-3	D10CG-4	D10CG-5	D10CG-6	D10EG-1	D10EG-2	D10EG-3	D10EG-4	D10EG-5	D10EG-6	VIP	P-value	Fold_Change	Log2FC	Type
C9H11NO3	L-Tyrosine	Amino acid and Its metabolites	Amino acids	60-18-4	604262	489605	635734	586779	557250	615691	511586	341367	677250	490365	557162	711563	0.534282	0.591326	0.942674	-0.0851689	insig
C4H7NO4	L-Aspartic Acid	Amino acid and Its metabolites	Amino acids	56-84-8	1.1019e+06	1.21747e+06	392594	559860	1.22811e+06	326115	386345	462083	1.70623e+06	594215	577434	943057	0.145129	0.923601	0.967533	-0.0476171	insig
C5H9NO4	L-Glutamic Acid	Amino acid and Its metabolites	Amino acids	56-86-0	1.80903e+06	1.91415e+06	1.9177e+06	1.61031e+06	2.10872e+06	2.53281e+06	2.62304e+06	1.50043e+06	2.03575e+06	1.81588e+06	2.21689e+06	1.68378e+06	0.0210779	0.989507	0.998574	-0.00205817	insig
C6H9N3O2	L-Histidine	Amino acid and Its metabolites	Amino acids	71-00-1	580747	1.01393e+06	1.53953e+06	830224	636388	1.22923e+06	962934	731667	1.02298e+06	1.19438e+06	1.01928e+06	550784	0.150732	0.751767	0.940306	-0.0887981	insig
C11H12N2O2	L-Tryptophan	Amino acid and Its metabolites	Amino acids	73-22-3	2.54324e+07	2.13179e+07	2.27415e+07	2.69248e+07	3.49023e+07	2.39359e+07	2.71601e+07	1.8814e+07	2.76516e+07	2.90209e+07	2.36489e+07	2.0459e+07	0.423101	0.599054	0.945249	-0.0812331	insig
C8H14N2O5	gamma-Glu-Ala	Amino acid and Its metabolites	Small Peptide	5875-41-2	381441	164478	85030	215536	174881	256928	277270	73355	76537.2	236855	376108	138407	0.385906	0.80122	0.921957	-0.117228	insig
C6H10O5	3-Hydroxy-3-Methylpentane-1,5-Dioic Acid	Amino acid and Its metabolites	Amino acid derivatives	503-49-1	154362	187443	205108	160184	96992	212165	119195	131562	186305	124838	98026.7	132646	1.1851	0.110793	0.779896	-0.358646	insig
C5H10N2O3	L-Glutamine	Amino acid and Its metabolites	Amino acids	56-85-9	2232365	1.64635e+06	4470780	1.63658e+06	1.75034e+06	5792155	3894205	965540	1.68885e+06	2.2503e+06	2.04993e+06	1.21303e+06	0.816324	0.309735	0.688125	-0.539257	insig
C11H20N2O6	L-Saccharopine	Amino acid and Its metabolites	Amino acids	997-68-2	210956	151154	129628	178305	128364	177904	157196	137142	99289.2	92872.8	191132	112985	1.15727	0.158567	0.809802	-0.304359	insig
C7H14N2O3	L-Theanine	Amino acid and Its metabolites	Amino acids	3081-61-6	135866	104604	180603	98760.4	77120.4	180120	105737	88553.4	73065.7	84210.6	90435.2	79193.8	1.55267	0.0621769	0.670715	-0.576228	insig
C8H15NO3	N-Acetyl-L-Leucine	Amino acid and Its metabolites	Amino acid derivatives	1188-21-2	416990	391910	762406	442538	944174	693710	922393	367793	302684	501870	440619	318117	0.864236	0.337239	0.781404	-0.355859	insig
C10H11NO3	N-Phenylacetylglycine	Amino acid and Its metabolites	Amino acid derivatives	500-98-1	15393.5	14032.6	17283.2	16077.3	13529	24762.2	12890.3	12533.7	12236.3	14323	13182.8	17651.5	1.20479	0.145911	0.819345	-0.287458	insig
C5H9NO3	N-Propionylglycine	Amino acid and Its metabolites	Amino acids	21709-90-0	383384	368998	452417	452763	748627	470967	464510	334688	326415	370336	292016	448552	1.254	0.132516	0.777336	-0.36339	insig
C8H6O4	Terephthalic Acid	Benzene and substituted derivatives	Phenolic acids	100-21-0	359685	576841	316663	280339	357395	474529	690051	615561	1.32147e+06	567610	702180	498732	1.92076	0.0383874	1.85825	0.893946	up
C8H6O4	Phthalic Acid	Benzene and substituted derivatives	Phenolic acids	88-99-3	143589	410230	282526	144647	351874	140617	185994	646745	519680	413031	407226	208477	1.14805	0.118513	1.616	0.692431	insig
C8H8O3	P–Hydroxyphenyl Acetic Acid	Benzene and substituted derivatives	Phenolic acids	156-38-7	297977	447738	215562	259312	57881.1	510951	500042	88485.5	146808	324269	88664	627988	0.174241	0.985152	0.992643	-0.0106538	insig
C6H5NO2	2-Picolinic Acid	Heterocyclic compounds	Pteridines and derivatives	98-98-6	4.22036e+06	4.22244e+06	4.24235e+06	4.61373e+06	4.55313e+06	4.14024e+06	2.00611e+06	4.7951e+06	1.88718e+06	4.57199e+06	4.19031e+06	4.89958e+06	1.00893	0.339212	0.859882	-0.217789	insig
C26H43NO4	Glycolithocholic acid	Bile acids	Bile acids	474-74-8	5909.03	7535.43	6224.89	8265.2	7906.04	6578.71	6760.53	7824.8	9384.93	4592.59	6561.5	7251.17	0.0238898	0.992516	0.998968	-0.00149009	insig
C6H14O6	Dulcitol	Carbohydrates and Its metabolites	Sugar alcohols	608-66-2	66229.2	118281	37157.3	83726.8	46107.2	32312.8	77095	98370	76690	262602	61061.6	222181	1.35049	0.114249	2.07913	1.05598	insig
C8H8O3	4-Hydroxy-3-methoxybenzaldehyde	Benzene and substituted derivatives	Phenolics	121-33-5	100589	93540.9	93539.8	82845.9	74763.8	79770.3	88481.2	95732.9	92104.2	85691.6	98245.5	82541	0.450963	0.547832	1.0338	0.0479578	insig
C5H4N4O2	Xanthine	Nucleotide and Its metabolites	Nucleotide and Its metabolites	69-89-6	888220	667167	900939	722941	695505	566556	601205	1.24992e+06	693703	911782	651337	603186	0.104463	0.711491	1.06075	0.0850835	insig
C9H12N2O5	2'-Deoxyuridine	Nucleotide and Its metabolites	Nucleotide and Its metabolites	951-78-0	13557.7	12629.6	18020.4	17937.8	16213.6	22861.2	21226.3	38272.1	13372.4	23338.4	26101.3	17986	1.29992	0.130616	1.38605	0.47098	insig
C10H13N5O6	8-Hydroxyguanosine	Nucleotide and Its metabolites	Nucleotide and Its metabolites	3868-31-3	39677	44009.2	44478.7	53164.2	37399.2	48063.8	43842.2	36300.2	21983.8	43755.1	39135.3	68047.2	0.50337	0.738112	0.948543	-0.0762151	insig
C10H13N5O4	Deoxyguanosine	Nucleotide and Its metabolites	Nucleotide and Its metabolites	961-07-9	66025.4	34082.2	37173.2	49394.2	27385.1	67179.8	111074	65190.2	77334.6	41763.3	88348.7	70622.1	1.69249	0.0358064	1.61546	0.691949	up
C10H14N2O5	Thymidine	Nucleotide and Its metabolites	Nucleotide and Its metabolites	50-89-5	30368.3	26984.4	25017.7	21015.6	20973.8	29187.5	28005.9	39610.2	31719.4	26548.4	40926.6	36862.9	1.7378	0.021029	1.32645	0.407575	up
C9H12N2O6	Uridine	Nucleotide and Its metabolites	Nucleotide and Its metabolites	58-96-8	451508	506792	304488	421337	410714	494449	428457	845196	592785	583099	538101	528267	1.62177	0.0450923	1.35787	0.441341	up
C8H10NO6P	Pyridoxal 5'-Phosphate	Heterocyclic compounds	Pteridines and derivatives	54-47-7	88809.2	44639.6	113399	81840.2	7880.59	76444	119322	45795	71641.5	71675	75499.9	18355.7	0.157535	0.9322	0.974038	-0.0379506	insig
C4H6O4	Succinic Acid	Organic acid and Its derivatives	Organic acid and Its derivatives	110-15-6	5.79827e+06	5.48472e+06	5.23966e+06	5.78511e+06	5.35834e+06	3.98653e+06	6.35278e+06	9.69097e+06	3060880	6.17117e+06	5.4691e+06	3.64489e+06	0.0289011	0.665123	1.08648	0.119656	insig
C5H6O5	α-Ketoglutaric Acid (α-KG)	Organic acid and Its derivatives	Organic acid and Its derivatives	328-50-7	795370	522059	502512	574691	578352	400332	621441	746785	733460	616015	777317	571527	1.29484	0.105405	1.2055	0.269636	insig
C5H8O5	Citramalic Acid	Organic acid and Its derivatives	Organic acid and Its derivatives	597-44-4	273645	150118	209134	207637	300333	135433	180579	685671	614660	250905	275231	284434	1.38813	0.111616	1.79541	0.844312	insig
C13H16N2O2	Melatonin	Hormones and hormone related compounds	Hormones and hormone related compounds	73-31-4	16424	13310.7	19218.6	16194.4	13005.7	16148.3	15460.1	20753.2	21744.4	20694.1	21050.5	20251.8	1.81603	0.00884613	1.27202	0.347126	up
C6H12O5	1,5-Anhydro-D-Glucitol	Carbohydrates and Its metabolites	Sugar alcohols	154-58-5	83187.3	81403.9	96620.1	49153.3	33340	96633	93285.3	43572.1	20005	51254.3	39490.9	51585.5	1.16501	0.137451	0.679463	-0.557533	insig
C6H14O6	D-Sorbitol	Carbohydrates and Its metabolites	Sugar alcohols	50-70-4	66229.2	118281	37157.3	83726.8	46107.2	32312.8	77095	98370	76690	262602	61061.6	222181	1.35049	0.114249	2.07913	1.05598	insig
C6H12O6	D-Glucose	Carbohydrates and Its metabolites	Sugars	50-99-7	745531	2400060	613660	1.09941e+06	941373	527287	794318	1356435	2797210	949194	995095	848886	0.578936	0.587955	1.22345	0.290951	insig
C6H12O6	D-Mannose	Carbohydrates and Its metabolites	Sugars	3458-28-4	745531	2400060	613660	1.09941e+06	941373	527287	794318	1356435	2797210	949194	995095	848886	0.578936	0.587955	1.22345	0.290951	insig
C5H10O5	D-Xylose	Carbohydrates and Its metabolites	Sugars	58-86-6	494189	491782	512874	549886	424881	444822	469912	238540	436756	455220	374496	461824	1.29472	0.0873457	0.83495	-0.260238	insig
C6H13O9P	D-Glucose 6-Phosphate	Carbohydrates and Its metabolites	Phosphate sugars	56-73-5	386223	167242	255655	293427	358840	370090	294113	445158	214902	208703	285040	346811	0.0193497	0.904537	0.979934	-0.0292431	insig
C5H10O5	D-Arabinose	Carbohydrates and Its metabolites	Sugars	147-81-9	494189	491782	512874	549886	424881	444822	469912	238540	436756	455220	374496	461824	1.29472	0.0873457	0.83495	-0.260238	insig
C6H12O5	L-Fucose	Carbohydrates and Its metabolites	Sugars	2438-80-4	291111	205945	282586	206776	231503	220447	157846	164098	403792	272821	300190	174557	0.197087	0.89624	1.02429	0.0346215	insig
C6H12O5	L-Rhamnose	Carbohydrates and Its metabolites	Sugars	3615-41-6	83187.3	81403.9	96620.1	49153.3	33340	96633	93285.3	43572.1	20005	51254.3	39490.9	51585.5	1.16501	0.137451	0.679463	-0.557533	insig
C6H10O6	L-Gulonolactone	Carbohydrates and Its metabolites	Sugar acids	1128-23-0	302548	264142	266468	340966	273521	316864	325874	256868	270348	329415	273443	294046	0.0504614	0.894397	0.991774	-0.0119163	insig
C6H8O6	L-Ascorbate	CoEnzyme and vitamins	CoEnzyme and vitamins	50-81-7	79395.1	86759.9	159498	87373	134150	89405.2	167492	135302	66051.5	101856	137317	146142	0.735934	0.34805	1.1847	0.244524	insig
C9H17NO5	Pantothenate	CoEnzyme and vitamins	CoEnzyme and vitamins	79-83-4	2.07342e+07	1.71185e+07	1.94105e+07	1.53688e+07	1.62427e+07	1.42934e+07	1.82853e+07	1.72741e+07	1.79971e+07	2.12584e+07	1.78633e+07	1.80447e+07	0.772588	0.307923	1.07323	0.101956	insig
C9H19NO4	Pantothenol	CoEnzyme and vitamins	CoEnzyme and vitamins	16485-10-2	73575.1	45614.3	22165.2	55146.9	59233.1	33489.5	65887.5	59568.7	58324.3	74578.4	59135.7	135287	1.44516	0.0930178	1.5655	0.646626	insig
C17H20N4O6	Riboflavin	CoEnzyme and vitamins	CoEnzyme and vitamins	83-88-5	2.59659e+06	1.31685e+06	2.52661e+06	2.58261e+06	311780	2.76552e+06	3.28431e+06	1.20483e+06	1.60867e+06	2.93047e+06	3.12943e+06	562800	0.158239	0.870336	1.05129	0.0721553	insig
C7H14N2O4	2,6-Diaminopimelic acid	Organic acid and Its derivatives	Organic acid and Its derivatives	583-93-7	55015	33614.7	14187.9	41039.2	21835.8	38010.6	40041.4	16675	46219.6	25711.8	23383.3	37783.6	0.0818012	0.764854	0.93182	-0.101877	insig
C2H7NO3S	Taurine	Organic acid and Its derivatives	Sulfonic acids	107-35-7	38278175	1.49661e+07	41354305	8.57425e+06	1.9101e+07	55131490	22611220	46463930	9.25253e+06	7.48153e+06	7.95891e+06	1.61627e+07	0.924914	0.268604	0.619659	-0.690453	insig
C4H8O3	2-Hydroxybutanoic Acid	Organic acid and Its derivatives	Organic acid and Its derivatives	600-15-7	3.59851e+07	2.82019e+07	4.53821e+07	28709300	3.34659e+07	2.80619e+07	2.33654e+07	2.05916e+07	7.97709e+07	43235995	4.65706e+07	1.81133e+07	0.0234701	0.614327	1.15936	0.213332	insig
C5H8O4	2-Methylsuccinic Acid	Organic acid and Its derivatives	Organic acid and Its derivatives	498-21-5	409805	443686	520532	363316	1.29377e+06	415776	461812	4.33326e+06	1.54061e+06	365142	333366	3.89084e+06	1.0944	0.15943	3.16953	1.66427	insig
C5H10O3	3-Hydroxy-3-Methyl Butyric Acid	Organic acid and Its derivatives	Organic acid and Its derivatives	625-08-1	796133	835000	3.20413e+06	973337	1.1026e+06	3.84723e+06	766215	787037	1.19619e+06	901734	2.16378e+06	1.28633e+06	0.571844	0.343161	0.660066	-0.599317	insig
C6H10O4	Adipic Acid	Organic acid and Its derivatives	Organic acid and Its derivatives	124-04-9	237990	277220	235825	369558	240051	225106	181216	322585	630003	214312	341705	335101	0.75536	0.324513	1.27695	0.3527	insig
C9H16O4	Azelaic Acid	Organic acid and Its derivatives	Organic acid and Its derivatives	123-99-9	1.41053e+06	1.55708e+06	1.4622e+06	1.65564e+06	1.60897e+06	1.72414e+06	1.38051e+06	2.86934e+06	3.7206e+06	1.48733e+06	1.75255e+06	2.25076e+06	1.3554	0.129761	1.42921	0.515217	insig
C12H22O4	Dodecanedioic Acid	FA	FFA	693-23-2	211714	162129	138605	256092	132264	235533	136378	223746	476901	197215	219382	226760	0.902301	0.312111	1.30277	0.381577	insig
C5H8O4	Glutaric Acid	Organic acid and Its derivatives	Organic acid and Its derivatives	110-94-1	409805	443686	520532	363316	1.29377e+06	415776	461812	4.33326e+06	1.54061e+06	365142	333366	3.89084e+06	1.0944	0.15943	3.16953	1.66427	insig
C3H9N3O3S	Guanidinoethyl Sulfonate	Organic acid and Its derivatives	Sulfonic acids	543-18-0	145080	76237.8	300320	49642.2	116720	268590	243545	75025	82305.8	78013.7	54084.1	65512.1	0.854157	0.272451	0.625645	-0.676584	insig
C7H12O6	Quinic acid	Organic acid and Its derivatives	Organic acid and Its derivatives	77-95-2	1.20361e+07	9.82417e+06	8.68997e+06	6.8877e+06	1.15673e+07	7.88664e+06	9.13982e+06	1.98848e+07	1.56769e+07	8.40974e+06	1.21253e+07	1.15248e+07	1.22802	0.132521	1.34925	0.432158	insig
C3H6O3	L-Lactic Acid	Organic acid and Its derivatives	Organic acid and Its derivatives	79-33-4	1.51742e+06	2.40021e+06	1.56739e+06	2.15898e+06	1.95911e+06	1.74357e+06	2.84402e+06	5.03471e+06	2.64903e+06	2.13798e+06	2.19557e+06	2.45668e+06	1.69373	0.0762266	1.52626	0.610002	insig
C5H6N2O4	L-Dihydroorotic Acid	Organic acid and Its derivatives	Organic acid and Its derivatives	5988-19-2	349356	416080	411226	411176	444606	385268	329255	409784	345407	392825	232843	391221	1.24029	0.117538	0.869143	-0.202335	insig
C3H4O4	Malonic acid	Organic acid and Its derivatives	Organic acid and Its derivatives	141-82-2	3.5083e+07	2.75047e+07	4.74452e+07	2.86823e+07	3.30487e+07	2.84194e+07	2.31953e+07	2.0639e+07	7.56749e+07	4.21762e+07	4.6654e+07	1.7292e+07	0.0415793	0.672541	1.12712	0.172647	insig
C8H8O3	Mandelic Acid	Organic acid and Its derivatives	Organic acid and Its derivatives	90-64-2	297977	447738	215562	259312	57881.1	510951	500042	88485.5	146808	324269	88664	627988	0.174241	0.985152	0.992643	-0.0106538	insig
C4H6O4	Methylmalonic Acid	Organic acid and Its derivatives	Organic acid and Its derivatives	516-05-2	5.79827e+06	5.48472e+06	5.23966e+06	5.78511e+06	5.35834e+06	3.98653e+06	6.35278e+06	9.69097e+06	3060880	6.17117e+06	5.4691e+06	3.64489e+06	0.0289011	0.665123	1.08648	0.119656	insig
C9H10O3	Phenyllactate(Pla)	Organic acid and Its derivatives	Organic acid and Its derivatives	828-01-3	553298	948685	584785	458973	179878	514055	687798	240022	171774	700342	341897	574971	0.568005	0.542912	0.838604	-0.253939	insig
C10H18O4	Sebacate	Organic acid and Its derivatives	Organic acid and Its derivatives	111-20-6	965112	821733	444286	483220	311701	712500	357088	452656	815013	335107	354807	528779	0.89685	0.267914	0.760575	-0.394837	insig
C19H40NO7P	LPE(14:0/0:0)	GP	LPE	-	259192	109666	343567	266959	53215.7	267291	111957	49889.8	62167.6	289166	204749	52623.6	1.08899	0.175159	0.592783	-0.754424	insig
C18H34O4	9,10-DiHOME	FA	Oxidized lipids	-	52444.7	45049.4	33218.1	45939.7	14551.4	35064.1	33799	165335	189148	29224.8	132296	15800.7	0.963254	0.132635	2.49971	1.32176	insig
C18H30O2	FFA(18:3)	FA	FFA	506-26-3	270689	231883	45918.3	69464.8	39383.5	67497.2	167151	151571	244789	161934	197487	64512.6	0.964794	0.392018	1.3623	0.446045	insig
C12H24O2	FFA(12:0)	FA	FFA	143-07-7	3.2613e+06	3.30741e+06	3.10122e+06	3.32294e+06	3.15057e+06	2.58536e+06	2.70224e+06	1.33739e+07	5.10233e+06	2.7611e+06	3.41268e+06	3.03464e+06	0.890069	0.305549	1.62247	0.69819	insig
C7H6O2	4-Hydroxybenzaldehyde	Benzene and substituted derivatives	Benzene and substituted derivatives	123-08-0	574537	463678	554044	494105	370585	551764	470648	415587	533522	443993	615579	373813	0.457459	0.595963	0.948293	-0.0765947	insig
C9H11N5O4	Neopterin	Heterocyclic compounds	Pteridines and derivatives	2009-64-5	38820.1	41680	25664.2	32800.6	50015	39835.6	64780.1	89386.7	61944.4	50015	78360	29793.3	1.62739	0.0361409	1.63573	0.709931	up
C5H8O4	Ethylmalonate	Organic acid and Its derivatives	Organic acid and Its derivatives	601-75-2	409805	443686	520532	363316	1.29377e+06	415776	461812	4.33326e+06	1.54061e+06	365142	333366	3.89084e+06	1.0944	0.15943	3.16953	1.66427	insig
C8H7NO3	2-(Formylamino)Benzoic Acid	Benzene and substituted derivatives	Phenolic acids	3342-77-6	939108	754286	493003	554800	213633	423013	255438	141513	237326	303337	198386	211494	2.02916	0.0217028	0.398921	-1.32582	down
C14H17N5O8	N6-Succinyl Adenosine	Nucleotide and Its metabolites	Nucleotide and Its metabolites	4542-23-8	580280	501705	578944	578116	418093	449195	409262	491817	553863	404840	449615	810888	0.125577	0.974077	1.00449	0.00646485	insig
C12H17N5O5	2-(Dimethylamino)Guanosine	Nucleotide and Its metabolites	Nucleotide and Its metabolites	2140-67-2	235884	221151	242885	236850	232192	188051	212169	270045	263879	217947	230532	242411	0.753358	0.31896	1.05893	0.0826073	insig
C9H12N2O6	Β-Pseudouridine	Nucleotide and Its metabolites	Nucleotide and Its metabolites	1445-07-4	509245	332254	581190	431668	370985	686655	606295	397225	425640	517223	906210	820695	0.991953	0.245031	1.26143	0.335063	insig
C6H11NO4	N-Acetylthreonine	Amino acid and Its metabolites	Amino acid derivatives	17093-74-2	33689.7	63347.7	68811.8	50536	21830.4	88051.6	53609.9	25162	18014.5	60075.5	30794.8	67920.5	0.676548	0.385305	0.783337	-0.352295	insig
C7H15O10P	D-Sedoheptuiose 7-Phosphate	Carbohydrates and Its metabolites	Phosphate sugars	2646-35-7	258038	176824	247946	213455	264890	240956	284502	292915	286830	224352	231479	313699	1.41028	0.0817916	1.16523	0.220612	insig
C6H11Na2O9P	D-Fructose 6-Phosphate-Disodium Salt	Carbohydrates and Its metabolites	Phosphate sugars	26177-86-6	705620	725739	709847	514852	620553	551923	547625	560382	471692	663402	508848	583985	1.42314	0.103877	0.871334	-0.198702	insig
C5H6O4	Citraconic Acid	Organic acid and Its derivatives	Organic acid and Its derivatives	498-23-7	305792	113832	454851	140937	351483	296582	227940	465700	126330	221870	238605	335330	0.0293876	0.913241	0.971323	-0.0419766	insig
C6H8O5	Oxoadipic Acid	Organic acid and Its derivatives	Organic acid and Its derivatives	3184-35-8	66454.6	60508.4	59843.6	75462.9	90063	29959.3	75324.6	95934.4	101754	54651.5	51197.2	78283.2	0.793483	0.313324	1.1958	0.257977	insig
C3H5NO4	Aminomalonic Acid	Organic acid and Its derivatives	Organic acid and Its derivatives	1068-84-4	393332	123651	376302	176728	431289	286758	428080	543975	355306	420712	363347	424823	1.43414	0.0652653	1.41843	0.504298	insig
C6H16NaO13P2	D-Fructose-1,6-Biphosphate-Trisodium Salt	Carbohydrates and Its metabolites	Phosphate sugars	81028-91-3	147896	132286	50446.9	60281.6	41742.2	36675	22520.3	23214.2	16675	38342.4	19986	83401.6	1.70666	0.0869836	0.434961	-1.20104	insig
C5H11O8P	Ribulose-5-Phosphate	Carbohydrates and Its metabolites	Phosphate sugars	4300-28-1	1.00412e+06	543863	753360	869583	537140	973782	992475	669342	409233	763691	813263	662603	0.380402	0.603168	0.920707	-0.119186	insig
C10H18N4O6	Argininosuccinic acid	Organic acid and Its derivatives	Organic acid and Its derivatives	2387-71-5	105790	78005	141699	111456	128450	99742.5	116389	166242	133277	93766.2	74063.5	117276	0.28086	0.715294	1.05393	0.075776	insig
C11H11NO3	Indole-3-lactic acid	Heterocyclic compounds	Indole and Its derivatives	1821-52-9	6.07825e+06	5.531e+06	4.86479e+06	5.62436e+06	5.02793e+06	3.46303e+06	6.05652e+06	7.23894e+06	9.70979e+06	4.08709e+06	4.92902e+06	4.71065e+06	0.786523	0.307202	1.20081	0.264007	insig
C9H12O7S	(3-Methoxy-4-hydroxyphenyl)ethylene glycol sulfate	Organic acid and Its derivatives	Organic acid and Its derivatives	3415-67-6	841317	1.34563e+06	942275	709181	797798	877175	736151	581103	897607	602312	590131	441155	1.74605	0.03434	0.698022	-0.518655	down
C10H12N4O6	Xanthosine	Nucleotide and Its metabolites	Nucleotide and Its metabolites	146-80-5	338346	267475	304902	260000	321062	192148	240748	432408	282911	282094	242514	215500	0.11041	0.958837	1.00727	0.0104496	insig
C15H23N5O14P2	ADP-ribose	Nucleotide and Its metabolites	Nucleotide and Its metabolites	20762-30-5	18112.2	16761.7	11938.4	9	13769.4	6670	5005	6670	5684.54	6670	3338.73	4229.97	0.12889	0.0858844	0.469787	-1.08992	insig
C23H39NO19	3'-Sialyllactose	Carbohydrates and Its metabolites	Sugars	35890-38-1	14524.3	15005	10909.1	31089.2	8150.28	19999.2	10493.1	16143.8	20331.2	13843.7	30261.3	35010	0.75376	0.414526	1.26492	0.339042	insig
C8H10O4	DL-3,4-Dihydroxyphenyl glycol	Benzene and substituted derivatives	Benzene and substituted derivatives	28822-73-3	21292.1	25524.3	25433.1	23368	19080.6	22509	29267.9	50871.5	46222.8	18535.3	22076.2	38148.9	1.43506	0.0879155	1.49498	0.580131	insig
C11H9NO2	3-Indoleacrylic acid	Organic acid and Its derivatives	Organic acid and Its derivatives	1204-06-4	27670.6	55024.8	89326.5	43560.8	30700	37595.2	66232.2	17246	37372.8	83818.4	29148.1	29909.3	0.416577	0.814911	0.929015	-0.106227	insig
C8H10O2	2-(4-Hydroxyphenyl)ethanol	Benzene and substituted derivatives	Benzene and substituted derivatives	501-94-0	971501	938860	1.25202e+06	824279	893548	1.1365e+06	822893	1.00725e+06	931608	927349	863064	1.03948e+06	0.727461	0.366264	0.929352	-0.105703	insig
C9H9NO	Indole 3-carbinol	Heterocyclic compounds	Indole and Its derivatives	700-06-1	7.65068e+06	6.99825e+06	7.50771e+06	7.52009e+06	7.93668e+06	7.44576e+06	7.815e+06	7.74691e+06	7.93762e+06	7.6086e+06	7.97601e+06	7.56966e+06	1.39669	0.0999449	1.03539	0.0501737	insig
C12H15NO4	N-lactoyl-phenylalanine	Amino acid and Its metabolites	Amino acid derivatives	-	163681	157594	154919	124679	92404.2	217867	277152	145076	120036	155903	136508	155327	0.423022	0.658142	1.08655	0.119752	insig
C5H9NO3	N-Acetyl-L-alanine	Amino acid and Its metabolites	Amino acid derivatives	97-69-8	338324	278496	363442	287564	414011	351304	418838	254435	200114	303086	286487	310643	0.963437	0.261458	0.872347	-0.197027	insig
C4H6O5	D-Malic acid	Organic acid and Its derivatives	Organic acid and Its derivatives	636-61-3	2.58738e+06	1.74221e+06	1.50986e+06	1.91966e+06	1.55081e+06	2259455	3.01775e+06	1.67007e+06	2.06133e+06	1.93424e+06	2.25063e+06	2639240	1.05639	0.23693	1.1732	0.230455	insig
C10H14N5O7P	Deoxyguanosine 5'-monophosphate(dGMP)	Nucleotide and Its metabolites	Nucleotide and Its metabolites	902-04-5	135945	51019.2	98958.2	40010	123316	104408	107490	71076.3	177995	38555.4	136691	61219.3	0.160416	0.809953	1.07111	0.099106	insig
C14H26O4	Tetradecanedioic acid	FA	FFA	821-38-5	305746	177819	150237	505023	137039	226308	142976	171264	630913	261672	400331	126804	0.21133	0.702615	1.1543	0.207019	insig
C19H28O3	6β-hydroxytestosterone	Hormones and hormone related compounds	Hormones and hormone related compounds	62-99-7	53195.7	48443.8	36231.1	45374.9	44975.2	35902.6	43450.1	44232.5	34659.8	45106.3	51746.3	43449.4	0.119579	0.946357	0.994401	-0.0080997	insig
C5H9NO4	O-Acetyl-L-serine	Amino acid and Its metabolites	Amino acid derivatives	5147-00-2	536942	582300	558777	547937	616664	629811	534635	593599	514139	522211	551439	654809	0.490865	0.542786	0.970742	-0.0428409	insig
C8H7NO4S	Indoxylsulfuric acid	Heterocyclic compounds	Indole and Its derivatives	487-94-5	96072.2	76050.8	155013	62695.7	26429.2	152215	77594.9	47065.8	128485	143177	71079	25329.7	0.33712	0.66138	0.866759	-0.206297	insig
C10H14N2O4	Porphobilinogen	Organic acid and Its derivatives	Organic acid and Its derivatives	487-90-1	3.93186e+06	2.88502e+06	3.26494e+06	4.05149e+06	3.42864e+06	3.44231e+06	4.60989e+06	3.9302e+06	4.16767e+06	3.6113e+06	3.80668e+06	3.84085e+06	1.58478	0.0561272	1.14103	0.190343	insig
C5H11O8P	Ribose 1-phosphate	Carbohydrates and Its metabolites	Phosphate sugars	14075-00-4	1.00412e+06	543863	753360	869583	537140	973782	992475	669342	409233	763691	813263	662603	0.380402	0.603168	0.920707	-0.119186	insig
C6H6O2	Hydroquinone	Benzene and substituted derivatives	Phenolics	123-31-9	2.37426e+06	3.52227e+06	6.43848e+06	812213	2.88483e+06	4.59851e+06	3.81976e+06	2.49127e+06	3.30856e+06	5.99312e+06	4.71047e+06	1.18998e+06	0.167516	0.890999	1.04278	0.0604362	insig
C4H4O3	Succinic anhydride	Organic acid and Its derivatives	Organic acid and Its derivatives	108-30-5	4.20763e+07	3.84759e+07	3.13029e+07	4.03664e+07	4.40093e+07	4.24991e+07	3.65099e+07	1.96114e+07	2.63617e+07	3.77972e+07	4.46117e+07	3.23765e+07	1.22513	0.131026	0.826324	-0.27522	insig
C10H9NO	Indoleacetaldehyde	Heterocyclic compounds	Indole and Its derivatives	2591-98-2	5.6428e+06	4.7879e+06	4.97775e+06	6.12307e+06	6.82411e+06	6.42394e+06	5.40681e+06	4.09469e+06	4.33502e+06	5.72196e+06	5.08362e+06	5.72896e+06	1.14621	0.12428	0.873245	-0.195542	insig
C5H11O8P	D-Xylulose 5-phosphate	Carbohydrates and Its metabolites	Phosphate sugars	4212-65-1	1.00412e+06	543863	753360	869583	537140	973782	992475	669342	409233	763691	813263	662603	0.380402	0.603168	0.920707	-0.119186	insig
C16H30O4	Hexadecanedioic acid	FA	FFA	505-54-4	1.91139e+06	1.12469e+06	762355	3.69396e+06	825031	1.18808e+06	941912	777096	5.90149e+06	1.72266e+06	2.43087e+06	359157	0.0322901	0.656857	1.27644	0.352124	insig
C11H20N2O5	Glu-Leu	Amino acid and Its metabolites	Small Peptide	2566-39-4	1.92412e+06	2.09369e+06	2.38921e+06	2.01472e+06	3.79116e+06	2.59881e+06	1.98302e+06	1.36099e+06	1.57048e+06	1.97146e+06	1.80657e+06	1.73413e+06	1.70659	0.0497021	0.703946	-0.506463	down
C9H10O3	Ethylsalicylate	Organic acid and Its derivatives	Organic acid and Its derivatives	118-61-6	1.08004e+07	9.89459e+06	1.091e+07	1.24024e+07	1.18898e+07	1.04784e+07	1.30178e+07	1.27238e+07	1.16413e+07	1.18468e+07	1.2593e+07	1.22071e+07	1.83818	0.0190942	1.11532	0.157454	up
C10H8O	2-Naphthol	Benzene and substituted derivatives	Phenolics	135-19-3	12334.3	15125	14179.9	15307.4	14836	15775.2	17553.2	17822.2	12735.8	16314.6	9720.44	17746.4	0.255379	0.636751	1.04951	0.0697155	insig
C6H4O5	2,5-Furandicarboxylicacid	Organic acid and Its derivatives	Organic acid and Its derivatives	3238-40-2	95577.5	136899	128110	126931	122963	99186.1	114423	138142	121403	150409	124775	146915	1.0782	0.145639	1.12175	0.165748	insig
C10H8O	1-Naphthol	Benzene and substituted derivatives	Phenolics	90-15-3	12334.3	15125	14179.9	15307.4	14836	15775.2	17553.2	17822.2	12735.8	16314.6	9720.44	17746.4	0.255379	0.636751	1.04951	0.0697155	insig
C3H9O6P	Glycerol 3-Phosphate	Organic acid and Its derivatives	Phosphoric acids	20883	917181	621856	764385	826487	383616	807926	798579	743302	587548	178844	719095	695291	0.555502	0.430158	0.861437	-0.215182	insig
C10H11NO3	2-Methylhippuric acid	Amino acid and Its metabolites	Amino acid derivatives	42013-20-7	15393.5	14032.6	17283.2	16077.3	13529	24762.2	12890.3	12533.7	12236.3	14323	13182.8	17651.5	1.20479	0.145911	0.819345	-0.287458	insig
C14H22O	4-tert-Octylphenol	Benzene and substituted derivatives	Phenolics	140-66-9	247355	270285	256170	302733	210934	237117	210757	225063	263498	218294	232444	303984	0.532678	0.553945	0.953724	-0.0683562	insig
CH4O3S	Methanesulfonic acid	Organic acid and Its derivatives	Sulfonic acids	75-75-2	9.77535e+06	9.44014e+06	8.53423e+06	1.16679e+07	1.03422e+07	8.59901e+06	9.32203e+06	9.72475e+06	8.24857e+06	9.39454e+06	1.08809e+07	1.15559e+07	0.157858	0.854948	1.01316	0.0188601	insig
C14H22O	2,4-Di-tert-butylphenol	Benzene and substituted derivatives	Phenolics	96-76-4	247355	270285	256170	302733	210934	237117	210757	225063	263498	218294	232444	303984	0.532678	0.553945	0.953724	-0.0683562	insig
C8H8O3	Methylparaben	Benzene and substituted derivatives	Phenolic acids	99-76-3	77401.4	78730.1	54128.1	127302	74066.4	69067.6	94590.3	65421.7	76183.2	58140.1	205302	88040.6	0.565813	0.488206	1.22256	0.289901	insig
C18H30O3	9-oxoODE	FA	Oxidized lipids	54232-59-6	13856.1	5640.32	7287.5	7125.27	14380.3	3466.13	7918.3	18322.9	18843.6	6079.14	8107.36	9675.2	0.814348	0.352351	1.33216	0.413763	insig
C7H12N2O4	Nα-Acetyl-L-glutamine	Amino acid and Its metabolites	Amino acid derivatives	2490-97-3	110045	143896	166770	129970	222838	213500	196810	65020	103375	213500	128287	151750	0.652755	0.486683	0.870035	-0.200855	insig
C14H28O2	FFA(14:0)	FA	FFA	544-63-8	69170.4	67280	48881.7	61198.8	58024.7	30282	74966.1	145710	135513	72368.8	113592	79777.7	1.87526	0.0133207	1.8574	0.893282	up
C5H9NO3	N-acetyl-beta-alanine	Amino acid and Its metabolites	Amino acid derivatives	3025-95-4	338324	278496	363442	287564	414011	351304	418838	254435	200114	303086	286487	310643	0.963437	0.261458	0.872347	-0.197027	insig
C5H8O5	3-Hydroxyglutaric acid	Organic acid and Its derivatives	Organic acid and Its derivatives	638-18-6	273645	150118	209134	207637	300333	135433	180579	685671	614660	250905	275231	284434	1.38813	0.111616	1.79541	0.844312	insig
C7H14N2O3	N-acetylornithine	Amino acid and Its metabolites	Amino acid derivatives	1572591	5.65732e+06	5.90417e+06	4.36737e+06	4.15948e+06	4.97413e+06	4.85061e+06	4.10269e+06	3.86542e+06	3.90339e+06	4.27456e+06	4.53811e+06	4.81351e+06	1.62835	0.0517196	0.852392	-0.23041	insig
C7H8O5	3-Dehydroshikimate	Organic acid and Its derivatives	Organic acid and Its derivatives	2922-42-1	190787	138405	140597	225185	121725	139063	141740	97042.2	128301	201815	125309	94494	1.07529	0.250018	0.825207	-0.277172	insig
C4H8N2O3	3-Ureidopropionate	Organic acid and Its derivatives	Organic acid and Its derivatives	462-88-4	409805	443686	520532	363316	1.29377e+06	415776	461812	4.33326e+06	1.54061e+06	365142	333366	3.89084e+06	1.0944	0.15943	3.16953	1.66427	insig
C8H8O3	2',4'-Dihydroxyacetophenone	Benzene and substituted derivatives	Benzene and substituted derivatives	89-84-9	77401.4	78730.1	54128.1	127302	74066.4	69067.6	94590.3	65421.7	76183.2	58140.1	205302	88040.6	0.565813	0.488206	1.22256	0.289901	insig
C10H12N4O5	Inosine	Nucleotide and Its metabolites	Nucleotide and Its metabolites	58-63-9	3.5756e+06	2.46894e+06	2.11495e+06	3.85527e+06	1.16466e+06	1.6219e+06	4.30295e+06	1.43268e+07	3.20586e+06	1.48475e+06	2.69402e+06	3.28236e+06	1.05381	0.270792	1.97934	0.985017	insig
C8H8O3	3-Hydroxyphenylacetic acid	Organic acid and Its derivatives	Organic acid and Its derivatives	621-37-4	301091	438797	213441	249935	68488.9	530321	478801	79367.1	142238	364802	75325.2	632358	0.278703	0.967582	0.983807	-0.0235535	insig
C6H14O6	D-Mannitol	Carbohydrates and Its metabolites	Sugar alcohols	69-65-8	66229.2	118281	37157.3	83726.8	46107.2	32312.8	77095	98370	76690	262602	61061.6	222181	1.35049	0.114249	2.07913	1.05598	insig
C6H5NO2	Nicotinic Acid	CoEnzyme and vitamins	CoEnzyme and vitamins	59-67-6	806892	734424	753773	813317	757628	731566	835847	801548	743084	745111	754965	847389	0.758679	0.387911	1.02835	0.0403319	insig
C9H10N2	5,6-Dimethylbenzimidazole	Heterocyclic compounds	Heterocyclic compounds	582-60-5	445094	457221	461966	630368	630042	543670	521140	381020	288129	504263	480675	468862	1.18289	0.115575	0.834529	-0.260965	insig
C18H32O3	13(R)-HODE	FA	Oxidized lipids	10219-69-9	32576.2	33223.5	38490.5	37647.9	27575.7	22047.5	30702.5	76714.7	76475.8	26525.2	68204.3	27626.9	1.17377	0.124222	1.5987	0.676901	insig
C18H30O4	9(S)-HpOTrE	FA	Oxidized lipids	111004-08-1	123897	77155.4	52425.5	211692	47371.7	82576.1	57965.2	39278.3	584716	84548.8	190198	31708.6	0.150689	0.498186	1.66087	0.73194	insig
C8H8O2	Phenyl acetate	Benzene and substituted derivatives	Benzene and substituted derivatives	122-79-2	241710	180612	172763	96523.5	89559.8	171395	145518	104975	137541	147354	130622	128695	0.687566	0.320583	0.834281	-0.261394	insig
C5H8O5	2-Hydroxyglutaric acid	Organic acid and Its derivatives	Organic acid and Its derivatives	13095-48-2	273645	150118	209134	207637	300333	135433	180579	685671	614660	250905	275231	284434	1.38813	0.111616	1.79541	0.844312	insig
C16H26O3	Tetranor-12(R)-HETE	FA	Oxidized lipids	135271-51-1	4.07566e+07	3.46521e+07	3.11463e+07	4.0036e+07	5.94004e+07	1.80584e+07	1.80602e+07	3.33142e+07	3.16641e+07	2.40207e+07	3.17937e+07	5.16312e+07	0.626356	0.457477	0.850186	-0.234149	insig
C18H28O2	FFA(18:4)	FA	FFA	20290-75-9	64680.2	32798.3	12392.3	27442.5	6009.16	30728	29086.9	50616	89087.2	29491.2	66455.1	12111.9	0.890118	0.259869	1.59062	0.669589	insig
C8H8O3	4-acetoxyphenol	Benzene and substituted derivatives	Phenolics	3233-32-7	535679	326452	553612	379451	386870	371675	397647	659085	394327	426601	406178	363937	0.190617	0.795455	1.03682	0.05217	insig
C6H12O3	2-ethyl-2-hydroxybutyric acid	Organic acid and Its derivatives	Organic acid and Its derivatives	3639-21-2	87016.6	167066	197811	125905	92189.9	142635	80423.1	205924	349098	89138.4	134043	193655	0.548028	0.397974	1.29492	0.372864	insig
C6H10O5	1,6-anhydro-β-D-glucose	Carbohydrates and Its metabolites	Sugars	498-07-7	89735.8	219750	115609	173406	18340	114801	127464	83876	80114	230190	166262	93777.2	0.383462	0.826927	1.0684	0.0954459	insig
C16H32O3	16-Hydroxyhexadecanoic acid	FA	FFA	506-13-8	233294	181003	138642	210303	218231	244028	222502	253128	442691	232562	392279	194676	1.4404	0.10071	1.41806	0.503922	insig
C5H8O5	D-Ribono-1,4-lactone	Carbohydrates and Its metabolites	Sugar acids	1255190	273232	311792	197847	216692	157138	238095	195158	187212	135840	280173	241701	216428	0.703887	0.462829	0.900858	-0.150629	insig
C13H22N2	N,N′-dicyclohexylcarbodiimide	Alcohol and amines	Polyamines	538-75-0	6.8243e+06	1.01461e+07	1.02309e+07	9.86898e+06	1.00916e+07	8.99042e+06	9.12569e+06	7.44091e+06	8.52098e+06	8.37818e+06	1.04599e+07	1.10308e+07	0.16867	0.801633	0.978703	-0.0310574	insig
C24H40O5	Gamma-Mercholic Acid	Bile acids	Bile acids	547-75-1	460110	659752	402902	846442	280330	651484	544519	94665.7	126008	403650	106642	319350	1.63432	0.031359	0.483134	-1.0495	down
C18H36O3	DL-2-hydroxystearic acid	FA	FFA	629-22-1	498595	519118	351621	549741	451002	23258.3	431640	482226	780778	512204	751847	305420	0.777957	0.218775	1.36384	0.447669	insig
C9H10ClNO2	P-chlorophenylalanine	Benzene and substituted derivatives	Phenolic acids	7424-00-2	4.43563e+06	4.66192e+06	4.75432e+06	4.92921e+06	5.27028e+06	4.33975e+06	5.27412e+06	5.30755e+06	5.38115e+06	5.23479e+06	5.09413e+06	4.84173e+06	1.75284	0.021187	1.09659	0.133028	up
C16H32O3	2-hydroxyhexadecanoic acid	FA	FFA	764-67-0	233294	181003	138642	210303	218231	244028	222502	253128	442691	232562	392279	194676	1.4404	0.10071	1.41806	0.503922	insig
C9H7NO2	Indole-3-carboxylic acid	Heterocyclic compounds	Indole and Its derivatives	771-50-6	60227.3	57356.7	25939.8	60399.9	47683.3	23856.7	37970.4	26404.5	45309.3	43372.8	36764.9	44018	0.533143	0.38657	0.848896	-0.23634	insig
C6H10O3	Ketoleucine	Organic acid and Its derivatives	Organic acid and Its derivatives	816-66-0	119644	86935.1	94382.3	78330	89602.8	82779.4	139303	79350.2	82562	102778	97885.3	67448.8	0.0581871	0.811247	1.032	0.0454441	insig
C15H28O2	FFA(15:1)	FA	FFA	84743-29-3	614986	662798	523736	521099	576392	170004	581679	1.28648e+06	651751	638131	533469	563437	0.987512	0.186295	1.38642	0.471364	insig
C7H5NO4	Quinolinic acid	Heterocyclic compounds	Heterocyclic compounds	89-00-9	61215.7	157179	109156	168760	273264	139398	111688	156590	67346.5	130838	120598	56685	0.904887	0.218142	0.708214	-0.497744	insig
C29H37NO5	Lythramine	Alcohol and amines	Polyamines	32420-56-7	707590	341373	628373	1.14602e+06	414712	504791	498875	181821	179521	610951	830436	364587	1.02085	0.281038	0.71234	-0.489361	insig
C10H9NO2	5-hydroxyindole acetaldehyde	Heterocyclic compounds	Indole and Its derivatives	1892-21-3	91119.5	128143	149973	80364.9	67810.1	128149	62552	65542.1	78962.7	87358.3	65094.8	97242.1	1.52529	0.0662629	0.707529	-0.49914	insig
C11H14O4	Multifidol	Benzene and substituted derivatives	Phenolics	125074-06-8	251004	351807	294953	317476	289050	350363	303182	566560	771439	304635	357757	542739	1.56333	0.0820232	1.53469	0.617944	insig
C8H6O4	4-hydroxyphenylglyoxylate	Benzene and substituted derivatives	Phenolic acids	15573-67-8	143589	410230	282526	144647	351874	140617	185994	646745	519680	413031	407226	208477	1.14805	0.118513	1.616	0.692431	insig
C9H10O3	2-(4-hydroxyphenyl) propionate	Benzene and substituted derivatives	Phenolic acids	938-96-5	1.43399e+06	817848	985031	405725	226747	1.07186e+06	1.68431e+06	810840	250285	1.63665e+06	619179	758682	0.229714	0.656961	1.16569	0.221189	insig
C6H13O9P	D-Mannose 6-phosphate	Carbohydrates and Its metabolites	Phosphate sugars	3672-15-9	386223	167242	255655	293427	358840	370090	294113	445158	214902	208703	285040	346811	0.0193497	0.904537	0.979934	-0.0292431	insig
C12H24O17P2	Bis(1-inositol)-3,1'-phosphate 1-phosphate	Alcohol and amines	Alcohols	-	2.80578e+07	3.27292e+07	3.67351e+07	3.84009e+07	2.69611e+07	3.37732e+07	3.04777e+07	2.99127e+07	3.22175e+07	3.04231e+07	3.49538e+07	3.25292e+07	0.290535	0.62834	0.968762	-0.0457863	insig
C5H9NO3	2-amino-4-oxovaleric acid	Organic acid and Its derivatives	Organic acid and Its derivatives	4439-83-2	338324	278496	363442	287564	414011	351304	418838	254435	200114	303086	286487	310643	0.963437	0.261458	0.872347	-0.197027	insig
C14H18O9	1-O-vanillyl-β-D-glucose	Benzene and substituted derivatives	Benzene and substituted derivatives	-	184903	70526.7	145924	167734	110793	88535.4	115062	57525.6	23761.6	169280	99892.1	26944.1	1.30605	0.153178	0.640884	-0.641865	insig
C7H11NO5	L-2-amino-6-oximelic acid	Organic acid and Its derivatives	Organic acid and Its derivatives	75650-93-0	28608.9	14884.5	23090.3	23725.9	24236.9	16065.5	25968.1	19576.9	20427.1	13892	11613.9	24601.1	0.581022	0.461948	0.888733	-0.170178	insig
C10H13O10P	5-O-(1-carboxyvinyl)-3-phosphate	Organic acid and Its derivatives	Phosphoric acids	89771-75-5	47192.7	71690	69415.5	68355	103375	51286.7	41652.4	67458.3	42257.1	28825	78360	96705	0.696248	0.500656	0.863712	-0.211377	insig
C9H17O12P	2-(α-D-mannosyl)-3-phosphate glyceride	Alcohol and amines	Amines	-	149037	48345	47356.3	16450.4	39666.1	30680.5	43897.3	51407	37498.2	19280.3	54882.3	18592.7	0.59596	0.419435	0.680343	-0.555665	insig
C6H9N3O2	3-(pyrazol-1-yl)-L-alanine	Amino acid and Its metabolites	Amino acid derivatives	2734-48-7	832375	1.2446e+06	1.48826e+06	1.11676e+06	901527	1.28773e+06	1.08676e+06	835300	379016	1.38867e+06	1.05082e+06	972550	0.934882	0.284868	0.831451	-0.266296	insig
C5H7NO3	1-pyrroline-4-hydroxy-2-carboxylate	Heterocyclic compounds	Heterocyclic compounds	9054-77-7	51482.9	57531.2	66686.7	103977	92827	50841.8	21962.2	43013.9	32377.6	56041	40739.8	57682.3	1.74446	0.0284773	0.594824	-0.749465	down
C27H48NO7P	LPE(0:0/22:4)	GP	LPE	-	636662	238975	515637	424645	93532.3	705099	364691	110526	115235	524620	475977	100715	0.870711	0.247503	0.647057	-0.628035	insig
C27H44NO7P	LPE(0:0/22:6)	GP	LPE	-	4.80659e+06	2.68602e+06	5.97491e+06	5.35167e+06	1.64101e+06	6.17418e+06	3.25765e+06	1.70456e+06	2.50928e+06	6.74423e+06	5.07025e+06	2.16532e+06	0.632638	0.450161	0.805398	-0.312226	insig
C25H46NO7P	LPE(20:3/0:0)	GP	LPE	-	2.68139e+06	1.43277e+06	2.61194e+06	3.32962e+06	1.10665e+06	2.84736e+06	1.94652e+06	626723	795669	2.71407e+06	3.21242e+06	2.03481e+06	0.738039	0.434772	0.808739	-0.306254	insig
C25H42NO7P	LPE(0:0/20:5)	GP	LPE	-	355831	109605	313608	428016	173166	290395	327596	117269	68238.5	412396	228522	521362	0.243329	0.992833	1.00285	0.00410752	insig
C23H42NO7P	LPE(0:0/18:3)	GP	LPE	-	941029	749242	2.7215e+06	2.70157e+06	294662	2.42318e+06	1.63384e+06	192549	551447	2.53815e+06	1.60293e+06	467612	0.590265	0.433721	0.710649	-0.492791	insig
C21H42NO7P	LPE(0:0/16:1)	GP	LPE	-	3.76997e+06	1.12804e+06	4.33166e+06	6.10318e+06	1.04368e+06	4.01733e+06	1.65215e+06	581279	916157	3.14391e+06	3.57133e+06	1.35342e+06	1.06259	0.142891	0.55008	-0.862287	insig
C8H16O3	2-Hydroxycaprylic acid	Organic acid and Its derivatives	Organic acid and Its derivatives	617-73-2	212689	152940	198645	209370	112656	308373	109996	193690	294734	182146	306280	81994.7	0.247022	0.927943	0.978377	-0.0315379	insig
C5H10O3	2-Hydroxy-2-Methyl Butyric acid	Organic acid and Its derivatives	Organic acid and Its derivatives	3739-30-8	390166	618384	620056	549550	501036	402682	382059	312781	485029	482658	367587	519390	1.25457	0.127575	0.827258	-0.273592	insig
C6H10O4	2-Methylglutaric Acid	Organic acid and Its derivatives	Organic acid and Its derivatives	18069-17-5	280723	294471	292972	408432	253506	404068	256174	420864	1.01137e+06	311442	380872	372903	1.01376	0.287642	1.42367	0.509618	insig
C13H24O4	Tridecanedioic acid	FA	FFA	505-52-2	139786	143025	106331	141440	114238	136674	107558	168499	238992	129585	138639	164771	1.04855	0.207932	1.21312	0.278721	insig
C18H35NO3	N-Palmitoylglycine	Amino acid and Its metabolites	Amino acid derivatives	2441-41-0	464665	477018	413183	559607	732106	1.49625e+06	522760	1.18929e+06	1.27893e+06	536533	544678	815110	0.759055	0.58311	1.1797	0.238421	insig
C10H17N3O6	Glu-Gln	Amino acid and Its metabolites	Small Peptide	-	245552	364243	175939	250477	335141	357823	187395	50075	109305	339431	315999	174821	1.26551	0.133811	0.680686	-0.554939	insig
C8H9NO5S	Acetaminophen sulfate	Benzene and substituted derivatives	Benzene and substituted derivatives	10066-90-7	101957	117479	271689	104949	76897.2	163905	107247	80598.5	123902	171491	140583	62271.3	0.599623	0.470826	0.819827	-0.286608	insig
C8H10N2S	Ethionamide	Heterocyclic compounds	Pteridines and derivatives	536-33-4	1.1e+07	9.43863e+06	1.06822e+07	1.30423e+07	1.14466e+07	9.78359e+06	1.19505e+07	1.2955e+07	1.14434e+07	1.12686e+07	1.13151e+07	1.21548e+07	1.28131	0.149497	1.08707	0.120451	insig
C18H30O3S	4-Dodecylbenzenesulfonic acid	Organic acid and Its derivatives	Sulfonic acids	121-65-3	2.07957e+06	2.15596e+06	1.70111e+06	1.70296e+06	1.84172e+06	9	1.2603e+06	1.12047e+06	1.36907e+06	1.07182e+06	1.68275e+06	2.96816e+06	0.583388	0.997404	0.999077	-0.00133205	insig
C16H28O2	FFA(16:2)	FA	FFA	28290-73-5	3.0765e+06	5.08104e+06	1.63842e+06	2.63024e+06	1.23126e+06	2.12881e+06	2.20591e+06	6.54477e+06	1.02103e+07	1.81171e+06	7.1931e+06	1.42884e+06	0.874959	0.196775	1.86204	0.896884	insig
C4H8O3	3-Hydroxybutanoic acid	Organic acid and Its derivatives	Organic acid and Its derivatives	300-85-6	3.59851e+07	2.82019e+07	4.53821e+07	28709300	3.34659e+07	2.80619e+07	2.33654e+07	2.05916e+07	7.97709e+07	43235995	4.65706e+07	1.81133e+07	0.0234701	0.614327	1.15936	0.213332	insig
C10H14N2O6	2'-O-methyluridine	Nucleotide and Its metabolites	Nucleotide and Its metabolites	2140-76-3	62914.8	51864.2	89176.4	69734	58385.3	60642.6	57827.3	76535.3	63406.5	60792.5	74487.5	17168	0.67397	0.50938	0.891779	-0.165241	insig
C9H8O3	3-Hydroxycinnamic acid	Organic acid and Its derivatives	Organic acid and Its derivatives	14755-02-3	1.10631e+06	808608	1.48524e+06	918268	636816	1.11907e+06	538642	339396	193383	559846	267154	499365	2.161	0.00229695	0.394742	-1.34102	down
C10H14N2O6	3-Methyluridine	Nucleotide and Its metabolites	Nucleotide and Its metabolites	2140-69-4	84960.5	106715	108518	97629.9	67796.3	84569.5	94960.8	89559.8	87270.5	81193.6	78601	103594	0.218709	0.743079	0.972718	-0.0399066	insig
C9H12N2O6	5-Hydroxy-2'-deoxyuridine	Nucleotide and Its metabolites	Nucleotide and Its metabolites	5168-36-5	360799	356585	639770	1121065	520182	762040	427233	252401	280804	770788	1669735	750310	0.0609533	0.798105	1.10393	0.142651	insig
C7H13NO3	Acetylvaline	Amino acid and Its metabolites	Amino acid derivatives	96-81-1	111754	100100	137058	118057	281561	162897	185736	101912	92939.3	114651	129424	89226.6	0.798142	0.322231	0.783264	-0.35243	insig
C6H10O7	D-Galacturonic Acid	Carbohydrates and Its metabolites	Sugar acids	685-73-4	623075	663907	653991	617870	536158	551598	619640	670461	730571	583569	607226	765390	1.08411	0.167004	1.09057	0.125077	insig
C5H8O4	Dimethylmalonic acid	Organic acid and Its derivatives	Organic acid and Its derivatives	595-46-0	409805	443686	520532	363316	1.29377e+06	415776	461812	4.33326e+06	1.54061e+06	365142	333366	3.89084e+06	1.0944	0.15943	3.16953	1.66427	insig
C8H16N2O3	Val-Ala	Amino acid and Its metabolites	Small Peptide	27493-61-4	1.6531e+06	1.90131e+06	1.74608e+06	1.81529e+06	1.76701e+06	1.91824e+06	1.49592e+06	3.25787e+06	4.62695e+06	1.66775e+06	1.93561e+06	2.82498e+06	1.26032	0.147522	1.46366	0.549582	insig
C10H14N4O11P2	Inosine diphosphate	Nucleotide and Its metabolites	Nucleotide and Its metabolites	81012-88-6	216782	194625	337160	517374	402336	506066	216243	191768	212011	382854	320459	282290	0.922882	0.180266	0.738442	-0.437443	insig
C2H6O4S	2-Hydroxyethanesulfonate	Organic acid and Its derivatives	Sulfonic acids	1562-00-1	1.48902e+06	2.87143e+06	1.14821e+06	1.61144e+06	2.30892e+06	1.37649e+06	1.66992e+06	2691875	1.66969e+06	2.11132e+06	915781	1.68699e+06	0.0730736	0.978352	0.994454	-0.00802303	insig
C6H9O9P	L-Ascorbic acid 2-phosphate	Organic acid and Its derivatives	Phosphoric acids	23313-12-4	167099	166998	183969	158253	181014	148208	176785	171717	130240	210745	178375	167994	0.150587	0.682498	1.03015	0.0428495	insig
C7H12N2O3	Pro-Gly	Amino acid and Its metabolites	Small Peptide	2578-57-6	145080	135201	56685	158919	60389.9	131331	142995	75121.1	138341	148590	46795	129876	0.00667329	0.969511	0.991439	-0.0124039	insig
C12H14O4	Monobutyl phthalate	Aldehyde,Ketones,Esters	Esters	131-70-4	1.94048e+06	1.85251e+06	1.92715e+06	1.906e+06	1.85654e+06	1.8431e+06	1.81308e+06	1.96058e+06	1.94562e+06	1.90468e+06	1.96712e+06	1.90513e+06	0.696757	0.352055	1.01505	0.0215474	insig
C18H34O4	Octadecanedioic acid	Organic acid and Its derivatives	Organic acid and Its derivatives	871-70-5	895725	816923	418933	1.41279e+06	694669	766069	652426	619534	3.00079e+06	1.00895e+06	1.01082e+06	211398	0.0527043	0.57662	1.29945	0.377905	insig
C2H5O5P	Phosphonoacetic acid	Organic acid and Its derivatives	Phosphoric acids	4408-78-0	66685	146385	221690	56685	194418	159793	207592	102178	129833	210653	125836	58468.7	0.0335148	0.960775	0.98688	-0.0190531	insig
C26H45NO7S	Taurohyocholic acid	Bile acids	Bile acids	117997-17-8	1.51294e+06	1.41902e+06	5.06094e+06	3.10925e+06	741312	2.67805e+06	1.88295e+06	745985	647091	1.92577e+06	1.32394e+06	1.68649e+06	1.04854	0.169082	0.565521	-0.822348	insig
C12H20O4	Traumatic acid	Organic acid and Its derivatives	Organic acid and Its derivatives	6402-36-4	256927	209944	146850	171699	137304	196523	207868	139015	116852	194942	122996	193997	0.823237	0.353342	0.871721	-0.198062	insig
C6H8O6	Tricarballylic acid	Organic acid and Its derivatives	Organic acid and Its derivatives	99-14-9	1.28716e+07	1.80157e+07	1.20076e+07	1.32564e+07	1.01663e+07	2.79208e+06	1.24244e+07	2.55682e+06	7.86771e+06	1.23014e+07	3.29272e+06	1.60119e+07	0.693625	0.436617	0.787951	-0.343821	insig
C21H44NO6P	Phosphatidylethanolamine lyso alkenyl 16:0	GP	LPE	-	126765	65972.2	116785	110026	76746.8	119767	74697.6	41947.1	41956.1	133010	64940.8	58045.6	1.50848	0.0819047	0.67298	-0.571363	insig
C19H39O7P	LPA(16:0/0:0)	GP	LPA	22002-85-3	601830	437493	588752	580580	442704	656186	308373	261058	249776	449883	432132	324819	2.08777	0.00177267	0.612551	-0.707097	down
C10H13N5O4	3-Deoxyguanosine	Nucleotide and Its metabolites	Nucleotide and Its metabolites	3608-58-0	66025.4	34082.2	37173.2	49394.2	27385.1	67179.8	111074	65190.2	77334.6	41763.3	88348.7	70622.1	1.69249	0.0358064	1.61546	0.691949	up
C8H9NO	Acetanilide	Benzene and substituted derivatives	Benzene and substituted derivatives	103-84-4	548240	713852	428365	584736	534807	497492	502060	474543	514411	496198	485085	463763	1.1831	0.176651	0.8877	-0.171856	insig
C30H39NO5	Cytochalasin H	Hormones and hormone related compounds	Hormones and hormone related compounds	53760-19-3	265464	579507	297433	306023	415487	402668	282781	310293	421901	304898	295037	283674	0.900326	0.276184	0.837642	-0.255594	insig
C5H11O8P	D-Arabinose 5-phosphate	Carbohydrates and Its metabolites	Phosphate sugars	13137-52-5	1.00412e+06	543863	753360	869583	537140	973782	992475	669342	409233	763691	813263	662603	0.380402	0.603168	0.920707	-0.119186	insig
C10H18N2O5	Glu-Val	Amino acid and Its metabolites	Small Peptide	1453453	107291	160888	144054	168765	391830	120629	163959	94025.6	150320	139932	100904	115285	0.990482	0.266149	0.699091	-0.516448	insig
C9H9NO4	N-Acetyl-5-aminosalicylic acid	Benzene and substituted derivatives	Phenolic acids	51-59-2	345754	179020	13898.8	46065.4	62606.6	36582	53826.2	9632.45	38153.4	79738.5	16534.8	38830.8	1.0807	0.214923	0.346113	-1.53068	insig
C14H18N2O6	Glu-Tyr	Amino acid and Its metabolites	Small Peptide	3422-39-7	1.72178e+06	2.20748e+06	2.18745e+06	2.27901e+06	2.74629e+06	1.87451e+06	1.8808e+06	1.23166e+06	2.22689e+06	1.76387e+06	2.63173e+06	590857	1.06869	0.214539	0.793285	-0.33409	insig
C21H41O7P	LPA(18:1/0:0)	GP	LPA	-	483826	205620	390746	606143	193868	308517	326920	122988	106821	362681	212733	191100	1.34536	0.101629	0.604574	-0.72601	insig
C15H22O3	Gemfibrozil	Others	Medicine	25812-30-0	49660.3	59925.6	55278.9	51583.6	52259.8	49767.7	77130.3	65286.3	55195.9	52388.1	45889.6	67781.5	1.10901	0.178175	1.14191	0.191452	insig
C5H9NO4	L-threo-3-Methylaspartate	Amino acid and Its metabolites	Amino acid derivatives	6061-13-8	1.80903e+06	1.91415e+06	1.9177e+06	1.61031e+06	2.10872e+06	2.53281e+06	2.62304e+06	1.50043e+06	2.03575e+06	1.81588e+06	2.21689e+06	1.68378e+06	0.0210779	0.989507	0.998574	-0.00205817	insig
C23H44NO6P	Phosphatidylethanolamine lyso alkenyl 18:3	GP	LPE	-	124040	115646	162581	129603	118495	158785	79533.2	96286.1	116165	130355	129203	89363.9	1.57331	0.0436352	0.792074	-0.336293	down
C3H4O4	3-Hydroxypyruvic acid	Organic acid and Its derivatives	Organic acid and Its derivatives	1113-60-6	46680	66478.5	83052.6	61161.5	55015	88365	31675	81695	124959	56209.9	46680	45148.3	0.407611	0.880417	0.964105	-0.0527378	insig
C5H6O4	Glutaconic acid	Amino acid and Its metabolites	Amino acids	1724-02-3	305792	113832	454851	140937	351483	296582	227940	465700	126330	221870	238605	335330	0.0293876	0.913241	0.971323	-0.0419766	insig
C9H10O3	3-(2-Hydroxyphenyl)propanoic acid	Benzene and substituted derivatives	Phenolic acids	495-78-3	1.38186e+08	141367620	1.36496e+08	1.48446e+08	1.3689e+08	1.25786e+08	1.48306e+08	146019407	1.45483e+08	1.3511e+08	1.42917e+08	1.44397e+08	1.20151	0.136667	1.04239	0.0598903	insig
C9H10O3	Tropate	Organic acid and Its derivatives	Organic acid and Its derivatives	529-64-6	553298	948685	584785	458973	179878	514055	687798	240022	171774	700342	341897	574971	0.568005	0.542912	0.838604	-0.253939	insig
C14H31O3P	Tetradecyl phosphonic acid	Organic acid and Its derivatives	Organic acid and Its derivatives	4671-75-4	110863	95287.4	78958.2	96994.7	79681.7	86974.8	78231.1	86718.2	81674.5	82759.7	83082.4	88213.6	1.1882	0.173099	0.912383	-0.132289	insig
C8H6O4	Piperic acid	Organic acid and Its derivatives	Organic acid and Its derivatives	94-53-1	1.14009e+06	1.0899e+06	1.19962e+06	1.22114e+06	1.22447e+06	1.11093e+06	1.31897e+06	1.18974e+06	1.17911e+06	1.1435e+06	1.34401e+06	1.26281e+06	1.37852	0.0983699	1.0647	0.0904426	insig
C24H40O5	Cholic acid	Bile acids	Bile acids	81-25-4	460110	659752	402902	846442	280330	651484	544519	94665.7	126008	403650	106642	319350	1.63432	0.031359	0.483134	-1.0495	down
C9H10O2	3,4-Dimethylbenzoic acid	Benzene and substituted derivatives	Benzene and substituted derivatives	619-04-5	226680	191407	170220	209009	214155	179829	196624	347339	450679	181841	192624	201164	1.04342	0.22725	1.31811	0.398476	insig
C6H12O6	D-Talose	Carbohydrates and Its metabolites	Sugars	2595-98-4	745531	2400060	613660	1.09941e+06	941373	527287	794318	1356435	2797210	949194	995095	848886	0.578936	0.587955	1.22345	0.290951	insig
C6H12O6	D-Allose	Carbohydrates and Its metabolites	Sugars	2595-97-3	745531	2400060	613660	1.09941e+06	941373	527287	794318	1356435	2797210	949194	995095	848886	0.578936	0.587955	1.22345	0.290951	insig
C9H11NO3	DL-O-tyrosine	Amino acid and Its metabolites	Amino acid derivatives	2370-61-8	526435	494195	588272	552974	767083	609020	564675	581976	565740	521419	514389	679494	0.185924	0.700531	0.968828	-0.0456869	insig
C13H10O3	4,4'-Dihydroxybenzophenone	Benzene and substituted derivatives	Benzene and substituted derivatives	611-99-4	476338	519323	494670	509074	542213	506137	524569	583603	562963	533836	510423	519794	1.49455	0.0607122	1.0615	0.0861025	insig
C15H12O4	Dihydrodaidzein	Benzene and substituted derivatives	Benzene and substituted derivatives	17238-05-0	283550	425957	545583	580717	48501.6	1.18882e+06	9859.78	218870	295698	140628	229622	265329	1.09847	0.0997185	0.377468	-1.40558	insig
C20H34O6	20-Hydroxy Prostaglandin F2α	FA	Oxidized lipids	57930-92-4	486446	428331	451114	373999	344788	469399	368903	423998	398040	377328	382788	410054	0.966813	0.230575	0.924448	-0.113336	insig
C15H24O2	2,6-Di-tert-butyl-4-(hydroxymethyl)phenol	Benzene and substituted derivatives	Benzene and substituted derivatives	88-26-6	229855	230369	229315	203094	238607	229850	268077	204818	260934	235373	228969	247920	0.994343	0.222117	1.06245	0.0873957	insig
C18H30O2	Pinolenic acid	FA	FFA	16833-54-8	270689	231883	45918.3	69464.8	39383.5	67497.2	167151	151571	244789	161934	197487	64512.6	0.964794	0.392018	1.3623	0.446045	insig
C18H36O4	9,10-dihydroxystearic acid	FA	FFA	120-87-6	41942.2	38001.3	38593.2	46675.4	41476.1	30345.6	43514.4	65138	59884.9	34164.1	66193.6	38287.5	1.28736	0.105665	1.29594	0.374003	insig
C14H28O3	(R)-3-Hydroxy-tetradecanoic acid	Organic acid and Its derivatives	Organic acid and Its derivatives	28715-21-1	78263.4	115414	72717	94456.3	98602.1	58758.6	121600	124700	220669	97068	113205	184305	1.80587	0.032319	1.66254	0.733389	up
C16H31NO3	N-Myristoylglycine	Amino acid and Its metabolites	Amino acid derivatives	14246-55-0	24858.4	32856.1	25103.6	35950.7	28872.6	23045	27863.4	29630.2	37784.8	30650.5	26679.4	30619.7	0.690534	0.443297	1.07348	0.102291	insig
C9H12O4	4-Hydroxy-3-methoxyphenyl glycol	Benzene and substituted derivatives	Benzene and substituted derivatives	534-82-7	21651.4	21230.6	18433.7	13813.2	20144.9	13185.5	22868.7	23215.1	26544.4	13351.9	16058.2	19357.2	0.593586	0.413642	1.11927	0.162563	insig
C14H18O4	Trolox	Benzene and substituted derivatives	Benzene and substituted derivatives	53188-07-1	84127.4	94711.3	67637.1	94387.9	71434.8	106964	90622.6	80630.3	62635.6	85331	68620.4	79965	0.803985	0.282245	0.900903	-0.150556	insig
C9H10O3	L-3-Phenyllactic acid	Organic acid and Its derivatives	Organic acid and Its derivatives	20312-36-1	1.26923e+06	735570	895581	357289	203928	986954	1.47382e+06	716498	205487	1.47166e+06	576110	628384	0.163082	0.70539	1.14014	0.189209	insig
C10H12N2O	Serotonin	Tryptamines,Cholines,Pigments	Tryptamines	50-67-9	119024	206470	96076.9	87985.4	104618	109202	100335	77342.3	154484	87552.2	78746.5	164372	0.445726	0.680736	0.916305	-0.126101	insig
C5H8O4	Ethyl hydrogen malonate	Aldehyde,Ketones,Esters	Esters	1071-46-1	409805	443686	520532	363316	1.29377e+06	415776	461812	4.33326e+06	1.54061e+06	365142	333366	3.89084e+06	1.0944	0.15943	3.16953	1.66427	insig
C6H12O6	L-Gulose	Carbohydrates and Its metabolites	Carbohydrates and Its metabolites	6027-89-0	745531	2400060	613660	1.09941e+06	941373	527287	794318	1356435	2797210	949194	995095	848886	0.578936	0.587955	1.22345	0.290951	insig
C24H40O4	Deoxycholic acid	Bile acids	Bile acids	302-95-4	3.37665e+06	3.97909e+06	872092	6.72672e+06	1.17975e+06	309056	2.88301e+06	52736	146969	1.60655e+06	252805	989791	1.29866	0.152803	0.360745	-1.47095	insig
C24H40O4	3-Epideoxycholic acid	Bile acids	Bile acids	570-63-8	69396.1	152741	35430.2	338950	84173.2	39475.1	120838	25391.8	69394.4	65504.9	31851.9	54448.1	0.882871	0.277273	0.510201	-0.970861	insig
C26H45NO7S	Tauro-beta-muricholic acid	Bile acids	Bile acids	25696-60-0	1.51294e+06	1.41902e+06	5.06094e+06	3.10925e+06	741312	2.67805e+06	1.88295e+06	745985	647091	1.92577e+06	1.32394e+06	1.68649e+06	1.04854	0.169082	0.565521	-0.822348	insig
C7H6O3	4-Hydroxybenzoic Acid	Benzene and substituted derivatives	Phenolic acids	99-96-7	727638	726417	983978	603223	653279	863262	641751	744418	656586	675340	661128	787686	0.782414	0.331028	0.914238	-0.129359	insig
C8H14N2O3S	Cys-Pro	Amino acid and Its metabolites	Small Peptide	-	2.94944e+07	2.50086e+07	3.07958e+07	3.29191e+07	2.23965e+07	3.15741e+07	3.30828e+07	2.66282e+07	2.14538e+07	3.17023e+07	2.9591e+07	2.52875e+07	0.233687	0.767748	0.974196	-0.0377158	insig
C9H14N4O3	His-Ala	Amino acid and Its metabolites	Small Peptide	16874-75-2	121922	300878	144648	223410	211698	77607.2	52343.1	89259.5	129910	83161.4	225108	76743.9	1.37236	0.122261	0.607803	-0.718325	insig
C9H18O8	(2R)-1-O-beta-D-Galactopyranosylglycerol	Carbohydrates and Its metabolites	Carbohydrates and Its metabolites	16232-91-0	20689.9	35325.3	26475.4	25380.7	32276.9	9450.52	38414.6	28429.1	23818.8	24586.3	30739.6	28589.3	0.753425	0.36387	1.16697	0.222773	insig
C8H14N2O5	Ala-Glu	Amino acid and Its metabolites	Small Peptide	13187-90-1	41268.9	60283.1	42563.5	51914.9	66143.2	78645.6	58135.6	20865	37824.4	100488	83734.3	30010	0.467314	0.91188	0.971357	-0.0419268	insig
C5H10O5	L-lyxose	Carbohydrates and Its metabolites	Carbohydrates and Its metabolites	1949-78-6	494189	491782	512874	549886	424881	444822	469912	238540	436756	455220	374496	461824	1.29472	0.0873457	0.83495	-0.260238	insig
C5H9NO5	4-Hydroxy-L-Glutamic Acid	Amino acid and Its metabolites	Amino acid derivatives	3913-68-6	59840.6	45153.6	43335.2	30435.6	33483.7	69062.6	35903.8	52903.1	41649.7	31960.6	48196.6	34525.1	0.569419	0.414645	0.871415	-0.198568	insig
C10H17N3O6	γ-Glu-Gln	Amino acid and Its metabolites	Small Peptide	10148-81-9	245552	364243	175939	250477	335141	357823	187395	50075	109305	339431	315999	174821	1.26551	0.133811	0.680686	-0.554939	insig
C9H18N2O4	Val-Thr	Amino acid and Its metabolites	Small Peptide	72636-02-3	8.01419e+07	7.09001e+07	8.86357e+07	8.65966e+07	6.61542e+07	8.7007e+07	8.87605e+07	7.45346e+07	5.74116e+07	9.28579e+07	8.70351e+07	7.53223e+07	0.1347	0.930847	0.992672	-0.0106113	insig
C9H16N2O5	Val-Asp	Amino acid and Its metabolites	Small Peptide	20556-16-5	217536	99944.4	53819.1	114802	33493.4	46779	20005	36236	36675	28469.4	21775.4	38487.5	1.912	0.0693827	0.320721	-1.64061	insig
C23H39NO19	6'-Sialyllactose	Carbohydrates and Its metabolites	Sugars	157574-76-0	14524.3	15005	10909.1	31089.2	8150.28	19999.2	10493.1	16143.8	20331.2	13843.7	30261.3	35010	0.75376	0.414526	1.26492	0.339042	insig
C2H4O5S	Sulfoacetic acid	Organic acid and Its derivatives	Organic acid and Its derivatives	123-43-3	138070	170708	226360	195303	227692	140041	28340	434165	250225	134853	143138	124178	0.569574	0.964317	1.01523	0.0218058	insig
C7H14N2O3	Val-Gly	Amino acid and Its metabolites	Small Peptide	686-43-1	758408	527552	530490	310494	438955	228152	589691	594857	447767	480590	633633	488069	0.763774	0.404372	1.15768	0.211232	insig
C6H8O7	D-Saccharic Acid 1,4-lactone (hydrate)	Carbohydrates and Its metabolites	Sugars	61278-30-6	1.17363e+07	9.76328e+06	1.11038e+07	6.73769e+06	8905914	1.17426e+07	1.25508e+07	3.22843e+07	2.05068e+07	1.00874e+07	1.14467e+07	1.04909e+07	1.37994	0.14431	1.62306	0.698719	insig
C7H10O7	2-methyl citric acid	Organic acid and Its derivatives	Organic acid and Its derivatives	6061-96-7	677273	1.06561e+06	964074	650224	746294	623437	607526	515125	708378	579333	421901	560984	1.79965	0.0316396	0.717857	-0.478232	down
C5H8O5	α-Hydroxyglutaric Acid (sodium salt)	Organic acid and Its derivatives	Organic acid and Its derivatives	40951-21-1	436282	320899	342135	304447	289002	296754	393472	414036	482681	310688	473349	364687	1.48592	0.0578235	1.22588	0.293817	insig
C5H4N2O2	Pyrimidine-4-carboxylic acid	Heterocyclic compounds	Heterocyclic compounds	819850-18-5	792369	755380	731633	807874	818038	712850	805429	821214	709067	754005	788812	831618	0.475819	0.564298	1.01992	0.0284582	insig
C7H10O7	Homocitric acid	Organic acid and Its derivatives	Organic acid and Its derivatives	3562-74-1	12967.7	17511.5	34730.3	16838.8	16160.4	10395.2	19711.3	5780.77	19943.4	16096.6	8838.96	11030	0.941368	0.31439	0.749523	-0.415955	insig
C9H18N2O3	Ile-Ala	Amino acid and Its metabolites	Small Peptide	24787-73-3	25482.1	18558.4	28121.2	26664	9923.97	8340	2481.8	24552.1	51706.7	5005	15909.7	10528	0.68297	0.89247	0.941015	-0.0877103	insig
C9H16N2O5	Asp-Val	Amino acid and Its metabolites	Small Peptide	13433-04-0	217536	99944.4	53819.1	114802	33493.4	46779	20005	36236	36675	28469.4	21775.4	38487.5	1.912	0.0693827	0.320721	-1.64061	insig
C10H20N2O3	Val-Val	Amino acid and Its metabolites	Small Peptide	3918-94-3	6.63685e+06	6.2047e+06	6.972e+06	5.44728e+06	5.91454e+06	5.87464e+06	6.2886e+06	6.69516e+06	7.82051e+06	5.23233e+06	5.28604e+06	5.6608e+06	0.094086	0.981538	0.998203	-0.0025944	insig
C10H20N2O3S	Met-Val	Amino acid and Its metabolites	Small Peptide	14486-13-6	63355.7	74083	92946.6	80724.4	99145.8	73095.4	82952.4	78918.9	82645.5	75512	83500.4	72701	0.0150612	0.843258	0.985268	-0.0214115	insig
C11H22N2O3	Ile-Val	Amino acid and Its metabolites	Small Peptide	41017-96-3	19214.9	26688.1	22081.3	22255.4	21170.2	20716.6	32373.4	11936.5	26258.8	26112.1	24744.2	23059.9	0.287061	0.507807	1.09353	0.128999	insig
C13H17N3O4	Asn-Phe	Amino acid and Its metabolites	Small Peptide	22849-01-0	13076.2	19409.7	16605.3	9208.35	17732.4	25831	19011.5	15019.2	15280.2	17888	17772.2	15691.3	0.208578	0.936621	0.988216	-0.0171022	insig
C13H15N3O3	Trp-Gly	Amino acid and Its metabolites	Small Peptide	7360-09-0	110160	120157	149105	126185	246842	144912	119896	79883.7	90234.4	136921	94890.6	122661	1.44864	0.101231	0.7182	-0.477542	insig
C5H10O3	2-Hydroxy-3-Methyl Butanoic Acid	Organic acid and Its derivatives	Organic acid and Its derivatives	4026-18-0	3.48967e+06	3.04442e+06	1.63711e+06	2.15177e+06	5.00595e+06	1.58529e+06	6.60676e+06	1.65936e+06	3.41627e+06	3.06126e+06	2.56142e+06	4.19951e+06	0.707737	0.406141	1.27139	0.346409	insig
C7H7SO3H	4-toluenesulfonic acid	Organic acid and Its derivatives	Organic acid and Its derivatives	104-15-4	65145.5	68460.9	56502	63119.9	77931.2	58442.2	63261.4	113245	81348.7	66526.5	78449.6	110555	1.539	0.067369	1.31772	0.398046	insig
C11H13NO3S	DL-phenylmercapto uric acid	Benzene and substituted derivatives	Benzene and substituted derivatives	20640-68-0	31004.2	24008.1	37675.3	15221.1	27995.9	28349.4	34857.6	26877.1	36164.9	21259.3	30684.1	29063.7	0.598767	0.534066	1.08921	0.123278	insig
C15H10O4	Daidzein	Benzene and substituted derivatives	Benzene and substituted derivatives	486-66-8	5.48601e+06	3.54486e+06	4.72839e+06	5.02068e+06	4.33593e+06	3.77696e+06	5.32318e+06	6.24676e+06	3.75603e+06	4.32663e+06	4.12533e+06	6.10271e+06	0.715588	0.371221	1.1111	0.15199	insig
C6H13O9P	Inositol 1-phosphate	Alcohol and amines	Alcohols	573-35-3	448256	581779	501467	515596	596953	609462	392777	507575	356390	367356	371307	468022	1.9398	0.00467818	0.757159	-0.401332	down
C4H8O3	2-Methyllactic acid	Organic acid and Its derivatives	Organic acid and Its derivatives	594-61-6	3.47207e+06	3.9452e+06	2.83581e+06	3.65106e+06	6.21989e+06	2.9483e+06	4.96238e+06	5.59637e+06	5.61643e+06	611550	4.26291e+06	2.77442e+06	0.223288	0.897618	1.03258	0.0462554	insig
C4H6N2O	Imidazole-4-methanol	Heterocyclic compounds	Heterocyclic compounds	32673-41-9	1.36904e+08	7.54409e+07	85283094	9.89455e+07	6.64341e+07	9.69204e+07	1.15237e+08	7.16211e+07	6.62387e+07	8.93185e+07	9.81467e+07	7.50453e+07	0.445831	0.572427	0.920846	-0.118968	insig
C4H8O3	(R)-2-Hydroxybutyric acid	Organic acid and Its derivatives	Organic acid and Its derivatives	20016-85-7	3.47207e+06	3.9452e+06	2.83581e+06	3.65106e+06	6.21989e+06	2.9483e+06	4.96238e+06	5.59637e+06	5.61643e+06	611550	4.26291e+06	2.77442e+06	0.223288	0.897618	1.03258	0.0462554	insig
C5H8O3	Levulinic acid	Organic acid and Its derivatives	Organic acid and Its derivatives	591-64-0	344027	375320	432159	324703	187977	429716	402667	637789	598771	332810	419452	373031	1.26587	0.111052	1.32027	0.400835	insig
C5H10O3	3-Hydroxy-2-methylbutanoic acid	Organic acid and Its derivatives	Organic acid and Its derivatives	473-86-9	506445	672249	753632	546019	1.21779e+06	646374	528472	526193	727373	672463	658933	369631	0.96334	0.262467	0.802087	-0.31817	insig
C5H4N2O2	Pyrazine-2-carboxylic acid	Organic acid and Its derivatives	Organic acid and Its derivatives	98-97-5	791423	697276	685257	832174	803479	725715	325969	783460	211480	759329	720154	809942	1.13973	0.214103	0.796048	-0.329073	insig
C4H9NO4S	(2s)-2-Amino-4-sulfinobutanoic acid	Amino acid and Its metabolites	Amino acid derivatives	2686-70-6	55530.4	60077.5	49153.1	52395.9	64106.9	50345.1	68237.4	56346.2	49154.7	56473.5	60289.4	54332.5	0.486991	0.547774	1.03988	0.0564174	insig
C6H12O6	Aldehydo-D-altrose	Carbohydrates and Its metabolites	Sugars	1990-29-0	745531	2400060	613660	1.09941e+06	941373	527287	794318	1356435	2797210	949194	995095	848886	0.578936	0.587955	1.22345	0.290951	insig
C6H12O6	L-Rhamnonic acid	Carbohydrates and Its metabolites	Sugar acids	6422-34-0	726483	650545	789607	849101	676291	586774	601999	382097	443338	664149	572387	612535	1.7308	0.0184946	0.765753	-0.385048	down
C9H11NO3	3-Hydroxy-L-phenylalanine	Amino acid and Its metabolites	Amino acid derivatives	587-33-7	1.05113e+06	751023	1.42964e+06	1.05602e+06	1.27198e+06	1.06764e+06	1.02111e+06	692938	1.16308e+06	798100	878447	1.02832e+06	0.992847	0.171131	0.842255	-0.247671	insig
C8H17N3O3	Lys-Gly	Amino acid and Its metabolites	Small Peptide	2068431	2.10683e+06	2.1701e+06	2.03366e+06	1.91885e+06	2.06851e+06	2.02203e+06	1.74177e+06	1.83155e+06	1.96362e+06	1.87008e+06	2.07663e+06	1.98088e+06	1.63692	0.04134	0.930564	-0.103822	down
C9H14N2O7	Asp-Glu	Amino acid and Its metabolites	Small Peptide	1554998	35544.1	49411.1	57963.1	18489.2	41744.7	34989.2	50015	27465.9	62374	33185	55827.1	49467.9	0.645044	0.410032	1.16878	0.225004	insig
C10H18N2O5S	γ-Glu-Met	Amino acid and Its metabolites	Small Peptide	17663-87-5	316114	271396	427550	254017	225160	452943	236212	103327	148067	434997	364579	20071.8	1.18623	0.19471	0.671357	-0.574847	insig
C15H23N3O3	Lys-Phe	Amino acid and Its metabolites	Small Peptide	6235-35-4	4.24094e+06	4.5065e+06	4.31746e+06	4.05231e+06	4.20909e+06	3.037e+06	4.65259e+06	5.11672e+06	8.70063e+06	3.72745e+06	4.6602e+06	2.96971e+06	0.747653	0.32083	1.22427	0.291924	insig
C11H21N5O5	Glu-Arg	Amino acid and Its metabolites	Small Peptide	7219-59-2	36532.9	23301.5	21200.6	14690.6	22468.4	27056.4	12689.5	5555.16	33487.7	17044.1	12681	21649.3	1.20343	0.185743	0.709854	-0.494406	insig
C12H18O11	2-O-α-D-glucopyranosyl-L-ascorbic acid	Carbohydrates and Its metabolites	Sugar derivatives	129499-78-1	721598	835028	910761	697405	923556	909127	775603	811084	699592	824571	724505	1.04023e+06	0.277236	0.759393	0.97561	-0.035623	insig
C7H6N2O4	2-Amino-5-nitrobenzoic acid	Benzene and substituted derivatives	Benzene and substituted derivatives	616-79-5	125274	155248	125340	154329	152551	146013	117979	124888	151957	109821	129074	163526	0.769932	0.342921	0.928374	-0.107222	insig
C24H32O6	Arenobufagin	Others	Medicine	464-74-4	72678.1	61689.9	60961.7	61277.6	56826.5	64175.1	59116.7	64164.1	59017.9	67497.6	66461.8	54490.5	0.39712	0.711169	0.981833	-0.026451	insig
C18H36O3	10-Hydroxystearic Acid	FA	Oxidized lipids	638-26-6	91615.2	76098.4	59385.7	74941.5	66593.5	62197.3	51390.4	148977	128574	59595	107527	62455.3	0.739656	0.268537	1.29637	0.374482	insig
C24H40O4	Murideoxycholic acid	Bile acids	Bile acids	668-49-5	1.29555e+06	1.39769e+06	250220	2.35126e+06	436374	92467.7	706581	12585.3	39093	533860	93280	318294	1.36116	0.114871	0.292552	-1.77324	insig
C14H20O7	Salidroside	Benzene and substituted derivatives	Benzene and substituted derivatives	10338-51-9	2.99796e+06	2.08754e+06	1.73643e+06	1.81232e+06	1.4655e+06	1.27525e+06	3.74089e+06	1.34199e+06	2.95814e+06	2.20246e+06	1.71711e+06	911917	0.146902	0.629147	1.13165	0.178427	insig
C26H49O13P	PI(15:0/2:0)	GP	PI	-	264916	44765.6	230752	310632	228128	243460	74233.4	138304	36851.6	233379	177867	169349	0.900653	0.116075	0.627514	-0.672279	insig
C24H37N7O7	Arg-Phe-Val-Asp	Amino acid and Its metabolites	Small Peptide	-	61702.4	70343.6	51211	51085.8	66557.7	38361.3	48513.5	74463.3	85456.8	44290.8	68234.9	90715.7	0.875044	0.221722	1.21344	0.279107	insig
C8H12O4	1,4-Cyclohexanedicarboxylic acid	Organic acid and Its derivatives	Organic acid and Its derivatives	1076-97-7	159502	100554	122346	165068	122439	107256	112226	100007	242439	79234.9	100425	133612	0.233887	0.955194	0.988135	-0.0172201	insig
C11H9NO4	5-Hydroxyindolepyruvate	Heterocyclic compounds	Indole and Its derivatives	-	3.4269e+06	3.55939e+06	4.86219e+06	3.72785e+06	3.40344e+06	3.58778e+06	5.09616e+06	3.83835e+06	4.85148e+06	4.96882e+06	3.68155e+06	3.25819e+06	0.986897	0.215452	1.13856	0.187212	insig
C8H8O6S	2,4-Dihydroxyacetophenone 5-sulfate	Benzene and substituted derivatives	Benzene and substituted derivatives	-	94291.5	144887	89599.3	113896	76016.6	136787	130264	49748.8	55196.8	101096	34974.2	148912	0.984815	0.339116	0.793608	-0.333502	insig
C23H46NO6P	LPE(O-18:2)	GP	LPE	-	229941	243024	319021	292408	250148	270997	242617	162514	131618	227804	239148	207528	1.68516	0.0183506	0.754406	-0.406586	down
C21H18O10	Chrysin-7-O-glucuronide	Benzene and substituted derivatives	Benzene and substituted derivatives	35775-49-6	756998	1.33583e+06	1.7233e+06	970157	1.29404e+06	649436	1.5503e+06	598229	709237	824818	1.19897e+06	228595	0.971848	0.30896	0.759335	-0.397192	insig
C23H48NO6P	LPE(O-18:1/0:0)	GP	LPE	-	607333	348517	672875	760304	1.31084e+06	1.11803e+06	732133	480181	326521	938860	497912	833502	0.596062	0.357746	0.790616	-0.338951	insig
C12H13NO3	alpha-Methoxy-1H-indole-3-propanoic acid	Heterocyclic compounds	Indole and Its derivatives	-	1.0001e+07	1.03684e+07	1.04722e+07	1.0783e+07	1.12192e+07	9.69619e+06	1.08757e+07	1.07595e+07	1.10005e+07	9.99291e+06	9.96726e+06	1.10559e+07	0.547749	0.551716	1.01778	0.0254193	insig
C12H16O5	Isopropyl 3-(3,4-dihydroxyphenyl)-2-hydroxypropanoate	Benzene and substituted derivatives	Benzene and substituted derivatives	-	2.0261e+06	2.36434e+06	2.20938e+06	1.66571e+06	2.44459e+06	1.98996e+06	2.10495e+06	2.69344e+06	3.06842e+06	2.7159e+06	2.55279e+06	2.91565e+06	1.74793	0.0111328	1.26386	0.337839	up
C8H8O7S	Vanillic acid 4-O-sulfate	Organic acid and Its derivatives	Sulfonic acids	71235-86-4	509000	477995	457427	556944	519585	523115	521236	534512	517536	464115	527921	548275	0.647945	0.548329	1.02284	0.0325827	insig
C16H14O5	Licochalcone B	Benzene and substituted derivatives	Benzene and substituted derivatives	58749-23-8	809541	722491	743014	767703	749861	694902	780087	882556	791006	677622	764188	777117	0.779837	0.349947	1.04124	0.0583021	insig
C19H38O2	FAA(19:0)	FA	FFA	646-30-0	408767	226839	332136	444489	356062	240366	362836	393597	214314	318276	293213	348295	0.155664	0.774647	0.961105	-0.0572342	insig
C20H39NO4S	Oleoyltaurine	FA	Others	52514-04-2	17271.1	32203.1	8427.14	33573.6	12625.1	2236.93	12694.2	12121.4	37022.4	14453.8	32698.7	5140.11	0.220737	0.863458	1.07329	0.102042	insig
C18H34O4	9,10-Epoxy-18-hydroxyoctadecanoic acid	FA	Oxidized lipids	3233-92-9	39969.4	31992.3	29039.2	32699.6	16793.1	28375.8	17230	140754	141829	19073.2	104141	11397.4	0.69638	0.161672	2.42872	1.2802	insig
C8H10N4O4	5-Acetylamino-6-formylamino-3-methyluracil	Benzene and substituted derivatives	Benzene and substituted derivatives	85438-96-6	515886	508155	520042	510584	565112	584079	607111	490775	590841	570155	604099	524842	1.05666	0.221878	1.05742	0.0805491	insig
C7H6O3	Salicylic acid	Organic acid and Its derivatives	Organic acid and Its derivatives	69-72-7	980472	1.04483e+06	1.27557e+06	762572	871634	1.16466e+06	841156	1.0395e+06	947483	944953	918486	930533	0.713615	0.362949	0.921695	-0.117638	insig
C6H13O10P	6-Phosphogluconic acid	Organic acid and Its derivatives	Phosphoric acids	921-62-0	1.52505e+06	833556	765337	1.58016e+06	844800	1.11102e+06	1.01636e+06	650637	282210	936491	1.13407e+06	885995	1.07495	0.164011	0.73661	-0.441026	insig
C3H7O7P	2-Phospho-D-glyceric acid	Organic acid and Its derivatives	Phosphoric acids	3443-57-0	132427	48401.5	68696.5	53783.6	60936.3	56653.1	67030.3	85734	55114.1	39064	76690	27469.7	0.671214	0.477259	0.834173	-0.261582	insig
C19H40NO7P	LPE(0:0/14:0)	GP	LPE	-	217990	96760.2	309488	248892	68326.3	255162	100824	48291.8	55280	280247	193145	55794.6	1.15943	0.190429	0.613047	-0.705932	insig
C15H30O2	FFA(15:0)	FA	FFA	-	3.43066e+06	4.3231e+06	8.4858e+06	3.81419e+06	3.67405e+06	9	2.87108e+06	8.30452e+06	7.58591e+06	3.26492e+06	5.03674e+06	5.4645e+06	0.710127	0.328832	1.37087	0.455089	insig
C14H26O2	FFA(14:1)	FA	FFA	-	3.22088e+06	3.16587e+06	977792	2.35148e+06	1.04171e+06	1.42513e+06	1.32291e+06	3.08372e+06	5.96754e+06	1.49035e+06	8.50886e+06	870865	0.602526	0.295534	1.74378	0.802218	insig
C24H45O9P	LPG(0:0/18:2)	GP	LPG	-	35907.5	17247.1	49429.5	38407	19633.6	39706.6	26856.1	9102.29	12686.9	31204.9	29625.7	25353.5	1.14269	0.118629	0.673032	-0.571252	insig
C28H47O9P	LPG(22:5)	GP	LPG	-	34859.5	21890	28086.3	25263	13719.5	36015.1	14125.5	5506.27	7046.91	33398	33442.2	7728.87	1.38692	0.161181	0.633458	-0.658678	insig
C21H41O7P	LPA(0:0/18:1)	GP	LPA	-	149605	110796	225869	158736	76317.2	184241	98554.4	51951	82886.7	122814	98964.8	76909.3	1.65283	0.0341751	0.587568	-0.767172	down
C23H39O7P	LPA(20:4)	GP	LPA	-	52416.4	41066	69470	67439	67264.7	56147.2	49571	15897.8	24534.1	41937.9	41429.7	28515.8	1.84298	0.00445378	0.570617	-0.809404	down
C25H39O7P	LPA(22:6)	GP	LPA	-	345036	251113	329382	296432	179914	245853	196279	92776.5	138231	220243	215592	129908	1.87591	0.00808537	0.602665	-0.730572	down
C19H37O7P	LPA(16:1)	GP	LPA	-	64005.7	43585.2	68617.6	85057.1	44638	69822.5	38249	18846.3	24419.1	49934.5	61865.5	43504.9	1.57728	0.0311043	0.630298	-0.665894	down
C23H47O9P	LPG(17:0)	GP	LPG	-	28447.7	30229.4	34651.4	31819.5	24813.2	20284.1	27483.2	21778	24358.7	23024.8	27143.5	31936.8	0.738228	0.37402	0.914709	-0.128615	insig
C25H51O9P	LPG(19:0)	GP	LPG	-	51979.5	47480.4	36775.6	42448.3	52394.9	34105.7	49836.2	47541.9	43853.6	44516.1	34961	52315.4	0.255105	0.751693	1.02956	0.0420342	insig
C16H24O2	FFA(16:4)	FA	FFA	-	1.46513e+06	1.17421e+06	1.21928e+06	1.26816e+06	1.22114e+06	1.21578e+06	1.28903e+06	1.19573e+06	1.28012e+06	1.21967e+06	1.26424e+06	1.30226e+06	0.014818	0.964722	0.998324	-0.00241948	insig
C2H5NO2	L-Glycine	Amino acid and Its metabolites	Amino acids	56-40-6	26675	36675	36675	35010	50015	41680	21354.1	33340	53350	40010	33340	33340	0.394804	0.715886	0.947092	-0.0784237	insig
C6H14N2O2	L-Lysine	Amino acid and Its metabolites	Amino acids	56-87-1	1.06583e+07	2.08866e+07	1.45169e+07	1.59501e+07	2.05122e+07	2.77727e+07	1.71529e+07	1.25949e+07	2.39644e+07	2.07514e+07	2.17653e+07	2.3595e+07	0.571297	0.612299	1.08638	0.119523	insig
C3H7NO2	L-Alanine	Amino acid and Its metabolites	Amino acids	56-41-7	281508	378286	291408	266725	416580	336060	238878	395022	379878	247458	319353	334867	0.229672	0.804045	0.972033	-0.0409227	insig
C9H11NO2	L-Phenylalanine	Amino acid and Its metabolites	Amino acids	63-91-2	4.72564e+08	4.63534e+08	4.91932e+08	4.88723e+08	5.15997e+08	4.87034e+08	4.69292e+08	4.40339e+08	4.64876e+08	4.84286e+08	4.04769e+08	4.99895e+08	1.18434	0.136477	0.946459	-0.0793875	insig
C5H9NO2	L-Proline	Amino acid and Its metabolites	Amino acids	147-85-3	70342790	95068345	107914825	77083495	92045105	6.13948e+07	100955205	44620385	72070310	87538845	66947575	2.67598e+07	1.10361	0.219558	0.791689	-0.336994	insig
C5H11NO2	L-Valine	Amino acid and Its metabolites	Amino acids	72-18-4	2.60751e+07	2.91338e+07	2.23073e+07	2.97135e+07	7.47292e+07	3.28044e+07	3.00399e+07	2.23874e+07	2.5158e+07	2.60485e+07	1.89744e+07	2.33968e+07	1.1665	0.210804	0.67984	-0.556732	insig
C2H7NS	Cysteamine	Alcohol and amines	Polyamines	60-23-1	14702.2	8989.06	13340	15625.4	13340	17965.9	1670	13060.8	25005	13017.7	28340	23575.8	0.116048	0.449967	1.24662	0.318021	insig
C5H7NO3	5-Oxoproline	Amino acid and Its metabolites	Amino acid derivatives	149-87-1	12328655	21926950	16488480	15760765	21162975	29952940	18060130	13379230	24812650	20464105	20284150	26216455	0.396661	0.774658	1.04758	0.0670553	insig
C13H16N2O5	Asp-Phe	Amino acid and Its metabolites	Small Peptide	13433-09-5	114673	59253.7	46287.9	70722.3	62000.5	51296.3	38282.1	63482.4	39671.2	30446.4	63795.9	82636	0.962662	0.296808	0.787451	-0.344739	insig
C5H11NO2	Betaine	Others	Others	107-43-7	77007415	53853630	85494475	62955855	87339665	107328245	71372455	60299970	90345895	61121220	68508690	99550645	0.147596	0.717206	0.951938	-0.0710605	insig
C20H32N6O12S2	Glutathione Oxidized	Amino acid and Its metabolites	Small Peptide	121-24-4	115050	61818	63493.1	9209.38	21935.2	55304.1	23340	47352.9	74673.7	51943.8	21928.9	11670	0.528167	0.398716	0.706556	-0.501125	insig
C5H9N3	Histamine	Alcohol and amines	Polyamines	51-45-6	436665	298492	307579	313798	188852	258591	358887	563043	508735	284453	277475	193968	0.615606	0.372208	1.21208	0.277482	insig
C7H15N3O3	L-Homocitrulline	Amino acid and Its metabolites	Amino acids	1190-49-4	118390	160095	200145	136654	151332	148900	106710	78411.6	100481	61685	116720	85731.9	2.08992	0.00166971	0.600469	-0.735838	down
C8H16N2O4S2	L-Homocystine	Amino acid and Its metabolites	Amino acids	626-72-2	66229.2	118281	37157.3	83726.8	46107.2	32312.8	77095	98370	76690	262602	61061.6	222181	1.35049	0.114249	2.07913	1.05598	insig
C8H16N2O3	N6-Acetyl-L-Lysine	Amino acid and Its metabolites	Amino acid derivatives	692-04-6	1.67097e+06	2.52334e+06	3.0683e+06	2.14635e+06	1.86781e+06	2.08707e+06	1.35298e+06	1.45267e+06	1723705	1.58333e+06	1664680	1.5546e+06	1.99925	0.0206962	0.6983	-0.518081	down
C5H9NO3S	N-Acetylcysteine	Amino acid and Its metabolites	Amino acid derivatives	616-91-1	115345	105081	130500	151952	118862	130786	121141	120032	110674	111427	106554	117757	1.01515	0.173158	0.913703	-0.130202	insig
C8H16N2O3	Gly-Leu	Amino acid and Its metabolites	Amino acid derivatives	869-19-2	850125	418903	107987	321064	126278	109177	75764.3	83172.6	87543.4	61818.4	87741.1	78762.9	1.89399	0.0944003	0.245562	-2.02584	insig
C8H16N4O3	Nα-Acetyl-L-Arginine	Amino acid and Its metabolites	Amino acid derivatives	155-84-0	231842	327071	160079	160217	227751	253430	218948	235355	312097	168474	184416	165809	0.27187	0.721284	0.944654	-0.0821414	insig
C3H9NO	Trimethylamine-N-Oxide	Alcohol and amines	Amines	1184-78-7	49471.5	115533	148903	101467	75426	63585.2	87234	72946.6	75323.2	102994	91878.6	55519.5	0.430601	0.511226	0.876461	-0.190239	insig
C8H8O3	2-Methoxybenzoic Acid	Benzene and substituted derivatives	Phenolic acids	529-75-9	289418	283503	297443	309961	317577	296644	341323	369362	334984	324139	374227	378166	2.28489	0.00101743	1.18258	0.241942	up
C7H8N2O2	1,4-Dihydro-1-Methyl-4-Oxo-3-Pyridinecarboxamide	Heterocyclic compounds	Pteridines and derivatives	769-49-3	1.53061e+06	1.35664e+06	1.52168e+06	1.17653e+06	982496	1.11303e+06	1.24774e+06	2.101e+06	1.39485e+06	1.30735e+06	1.43086e+06	690179	0.0592871	0.702527	1.06392	0.0893928	insig
C7H8N4O2	Theobromine	Nucleotide and Its metabolites	Nucleotide and Its metabolites	83-67-0	110210	100453	104643	130403	144983	133805	133746	82184.9	66494.7	156922	133012	103099	0.559038	0.622351	0.932313	-0.101113	insig
C10H16N2O3S	Biotin	CoEnzyme and vitamins	CoEnzyme and vitamins	58-85-5	3.79066e+06	2.40742e+06	1.88686e+06	3.14421e+06	2.38428e+06	3.01934e+06	2.36973e+06	2.16452e+06	2.19103e+06	2.26249e+06	1.54517e+06	1.70027e+06	1.546	0.0479206	0.735489	-0.443225	down
C10H12N4O4	2'-Deoxyinosine	Nucleotide and Its metabolites	Nucleotide and Its metabolites	890-38-0	82428.6	95174.4	41393.9	65938	66433.8	84270.6	60690.6	128786	85710.9	76685.4	74632.9	42284.8	0.194202	0.706112	1.0761	0.105809	insig
C4H5N3O	Cytosine	Nucleotide and Its metabolites	Nucleotide and Its metabolites	71-30-7	202573	332161	282058	242425	230685	233913	355666	598444	418883	287277	360135	163916	1.15905	0.125094	1.43346	0.519499	insig
C5H4N4	Purine	Nucleotide and Its metabolites	Nucleotide and Its metabolites	120-73-0	3.23476e+06	2.87432e+06	3.40517e+06	3.23193e+06	3.97161e+06	3.12966e+06	3.22099e+06	3.20627e+06	3.52508e+06	3.2016e+06	3.0806e+06	3.83793e+06	0.253762	0.847615	1.01134	0.0162658	insig
C11H15N2O8P	Β-Nicotinamide Mononucleotide	Nucleotide and Its metabolites	Nucleotide and Its metabolites	1094-61-7	58350	40010	71532.7	29887.7	65020	76690	63350	99059.7	61685	41680	53350	53383.7	0.496742	0.648325	1.09083	0.125428	insig
C6H12O7	D-Gluconic Acid	Carbohydrates and Its metabolites	Sugar acids	526-95-4	648031	698417	574212	568960	466616	461391	476266	567262	817363	434801	560054	415231	0.447734	0.740996	0.95709	-0.0632729	insig
C27H44O	Vitamin D3	CoEnzyme and vitamins	CoEnzyme and vitamins	67-97-0	74958.5	74648.2	63028.7	97492.4	48506.1	37912.6	75713.9	81737	98048.3	97025.1	44164.2	98220.2	0.89365	0.208795	1.24805	0.319672	insig
C6H6N2O	Nicotinamide	CoEnzyme and vitamins	CoEnzyme and vitamins	98-92-0	1.03904e+07	1.13834e+07	1.07669e+07	1.10861e+07	9.89832e+06	8.32415e+06	8.28773e+06	9.23148e+06	7.1139e+06	7.39588e+06	7.34431e+06	9.51797e+06	1.96824	0.00577897	0.790492	-0.339177	down
C12H13NO2	3-Indolebutyric Acid	Heterocyclic compounds	Indole and Its derivatives	133-32-4	1.46291e+07	1.40711e+07	1.33862e+07	1.39548e+07	1.38905e+07	1.30856e+07	1.35048e+07	1.42166e+07	1.32991e+07	1.19241e+07	1.31988e+07	1.35801e+07	1.07215	0.182115	0.960322	-0.0584095	insig
C11H11NO2	3-Indolepropionic Acid	Heterocyclic compounds	Indole and Its derivatives	830-96-6	243572	345809	819156	314935	349834	357237	1.01905e+06	146429	244510	1.52888e+06	285460	281002	0.127137	0.488892	1.4422	0.528273	insig
C11H11NO2	Methyl Indole-3-Acetate	Heterocyclic compounds	Indole and Its derivatives	1912-33-0	272730	247080	275937	340311	231185	255598	259719	301072	208545	286172	252401	273037	0.288024	0.738552	0.974184	-0.0377332	insig
C3H10N2	1,3-Diaminopropane	Alcohol and amines	Amines	109-76-2	131530	149612	156565	158098	142748	155650	143967	151237	136683	136294	162140	176735	0.252567	0.787873	1.01437	0.020588	insig
C5H11N3O2	4-Guanidinobutyric Acid	Organic acid and Its derivatives	Organic acid and Its derivatives	463-00-3	721391	652322	631971	456901	752019	431350	406166	805708	439375	418485	558175	450887	1.03735	0.282674	0.844442	-0.24393	insig
C6H13NO2	6-Aminocaproic Acid	Amino acid and Its metabolites	Amino acid derivatives	60-32-2	3.92179e+08	353465141	3.82202e+08	3.94635e+08	6.50781e+08	4.95087e+08	3.87408e+08	311509939	3.19082e+08	3.40187e+08	290643329	4.2369e+08	1.40267	0.0880786	0.776705	-0.364561	insig
C4H7N3O	Creatinine	Organic acid and Its derivatives	Organic acid and Its derivatives	60-27-5	223688	333153	180236	229677	990100	174400	210742	216449	248555	333730	160839	228350	0.668999	0.392234	0.656264	-0.607652	insig
C8H14O4	Subericacid	Organic acid and Its derivatives	Organic acid and Its derivatives	505-48-6	38584.8	47773	35904.2	49310.3	27084.8	79379.9	31050.5	63848.7	111715	26869.6	40720	37516.4	0.21775	0.71816	1.12115	0.164977	insig
C5H6N2O2	Imidazoleacetic acid	Heterocyclic compounds	Indole and Its derivatives	645-65-8	5540770	6566370	5227585	5542500	6134390	6317125	5039305	4715145	4963375	4618725	4949570	6451280	1.51365	0.0539019	0.87004	-0.200847	insig
C9H15N3O2S	Ergothioneine	Organic acid and Its derivatives	Organic acid and Its derivatives	497-30-3	1.21047e+06	1.1465e+06	741073	723165	467435	589555	640704	1018635	949268	554415	705427	1211805	0.186814	0.838166	1.04142	0.0585502	insig
C8H7N	Indole	Heterocyclic compounds	Indole and Its derivatives	120-72-9	6.16554e+06	1.79556e+07	4.50448e+06	4.91815e+06	6.34702e+06	1.76764e+07	6.66139e+06	6.10128e+06	1.77154e+07	4.36629e+06	4.12161e+06	1.54641e+07	0.0670423	0.886459	0.945505	-0.0808429	insig
C5H11N	Piperidine	Heterocyclic compounds	Heterocyclic compounds	110-89-4	4904725	5346895	5009965	5623940	12047700	7003140	4458745	5660340	4350470	3892495	3859960	6042235	1.28216	0.150357	0.707732	-0.498725	insig
C16H33NO	Hexadecanamide	Alcohol and amines	Amines	629-54-9	1.29784e+06	1.49063e+06	559711	501790	477156	241964	159048	162334	245564	201694	166117	240952	2.1659	0.0406769	0.257318	-1.95838	down
C6H13NO2	L-Norleucine	Amino acid and Its metabolites	Amino acids	327-57-1	3.92179e+08	353465141	3.82202e+08	3.94635e+08	6.50781e+08	4.95087e+08	3.87408e+08	311509939	3.19082e+08	3.40187e+08	290643329	4.2369e+08	1.40267	0.0880786	0.776705	-0.364561	insig
C7H9N5	6-Dimethylaminopurine	Nucleotide and Its metabolites	Nucleotide and Its metabolites	938-55-6	3.61104e+06	3.55808e+06	3.312e+06	3.39012e+06	3.72703e+06	3.01956e+06	3.12013e+06	3.34493e+06	3.75706e+06	3.32061e+06	3.35461e+06	3.34576e+06	0.447903	0.651092	0.981826	-0.0264609	insig
C6H15O4P	Triethyl-phosphate	Organic acid and Its derivatives	Phosphoric acids	78-40-0	683026	627840	600629	601325	692934	579896	683524	695659	680755	509212	609983	567886	0.159752	0.863196	0.989796	-0.0147976	insig
C5H9NO	δ-Valerolactam	Alcohol and amines	Amines	675-20-7	3.43346e+06	4.21148e+06	3.4671e+06	2.90787e+06	3.07165e+06	2.8968e+06	3.59168e+06	3.69368e+06	3.7858e+06	2.83981e+06	3.0823e+06	3.86791e+06	0.421667	0.595659	1.04367	0.0616606	insig
C4H7NO	2-Pyrrolidinone	Heterocyclic compounds	Heterocyclic compounds	616-45-5	6.54791e+06	5.38276e+06	4.69046e+06	5.3183e+06	5.07053e+06	3.73471e+06	6.5369e+06	3.73427e+06	4.37669e+06	5.43994e+06	4.59832e+06	5.5094e+06	0.220468	0.872141	0.982139	-0.0260006	insig
C11H21NO4	Carnitine isoC4:0	FA	CAR	25518-49-4	3.39117e+06	3.56173e+06	3.08979e+06	1.69474e+06	1.16589e+06	2.68614e+06	1.86165e+06	2.72346e+06	1.96992e+06	2.90244e+06	3.06336e+06	1.63979e+06	0.313751	0.622472	0.908345	-0.138687	insig
C9H10O2	2'-Hydroxy-5'-methylacetophenone	Benzene and substituted derivatives	Benzene and substituted derivatives	1450-72-2	960376	831998	794703	910905	793463	798165	816903	1.50336e+06	1.67749e+06	727694	865251	937717	1.07834	0.20342	1.28269	0.359177	insig
C7H19N3	Spermidine	Alcohol and amines	Polyamines	124-20-9	140012	186004	119489	120896	157619	128671	108454	138578	152837	143540	91485.1	134334	0.855719	0.350233	0.902119	-0.14861	insig
C12H23NO4	Carnitine-2-methyl-C4	FA	CAR	31023-25-3	1.57809e+06	2.01312e+06	2.50831e+06	995531	3.34068e+06	1.73995e+06	1.21847e+06	1.17785e+06	805145	1165320	851950	1.92186e+06	1.60291	0.0561522	0.586464	-0.769885	insig
C14H28O2	Ethyl-dodecanoate	Alcohol and amines	Amines	106-33-2	330184	291775	258285	343758	235875	209172	317517	262758	227307	266117	180346	328398	0.424314	0.65515	0.94811	-0.0768734	insig
C7H8O	m-Cresol	Benzene and substituted derivatives	Phenolics	108-39-4	259780	245094	208493	255333	204260	241428	228881	240919	238128	258174	221392	238927	0.166957	0.859373	1.00851	0.0122207	insig
C6H6ClN	3-Chloroaniline	Benzene and substituted derivatives	Benzene and substituted derivatives	108-42-9	8.50685e+07	8.57375e+07	8.31653e+07	8.95263e+07	8.1081e+07	7.39992e+07	8.58165e+07	8.77041e+07	8.47361e+07	7.42893e+07	8.00317e+07	8.23806e+07	0.167184	0.840461	0.992741	-0.0105114	insig
C4H11N	Butylamine	Alcohol and amines	Amines	109-73-9	42611.1	123039	105231	115623	129002	161327	77354.2	121135	117946	57522.6	82951.3	91437.9	0.509426	0.288627	0.810166	-0.30371	insig
C6H15N	Triethylamine	Others	Hydrocarbon derivatives	121-44-8	1.61261e+07	1.73321e+07	1.78743e+07	1.66515e+07	1.80111e+07	1.76353e+07	1.86483e+07	1.90434e+07	1.83695e+07	1.92954e+07	1.85356e+07	1.42463e+07	0.603201	0.395145	1.0435	0.0614297	insig
C4H4N2O3	Barbituric acid	Heterocyclic compounds	Heterocyclic compounds	67-52-7	339640	340965	247480	360565	284617	346375	312683	198594	266614	374465	236870	339949	0.825795	0.353896	0.90078	-0.150753	insig
C8H10O2	Creosol	Benzene and substituted derivatives	Phenolics	93-51-6	1.25144e+06	1.27178e+06	1.34919e+06	1.39032e+06	1.38899e+06	1.30422e+06	1.58961e+06	1.45831e+06	1.22868e+06	1.14152e+06	1.32167e+06	1.24156e+06	0.0638413	0.954882	1.00319	0.00459976	insig
C6H13NO2	DL-Leucine	Amino acid and Its metabolites	Amino acids	328-39-2	3.92179e+08	353465141	3.82202e+08	3.94635e+08	6.50781e+08	4.95087e+08	3.87408e+08	311509939	3.19082e+08	3.40187e+08	290643329	4.2369e+08	1.40267	0.0880786	0.776705	-0.364561	insig
C7H12O4	Diethyl-malonate	Aldehyde,Ketones,Esters	Esters	105-53-3	45835.1	43740	49010.1	49332.9	56391	55637.2	37158.7	40301.6	43289.9	57860.1	35883.1	45879	1.31295	0.125095	0.868063	-0.204128	insig
C14H18O	2-Pentyl-3-phenyl-2-propenal	Aldehyde,Ketones,Esters	Aldehydes	122-40-7	673916	704185	640457	359370	402574	417729	443052	395176	517919	420300	314129	509488	1.0766	0.200018	0.81297	-0.298726	insig
C4H9N	Pyrrolidine	Heterocyclic compounds	Heterocyclic compounds	123-75-1	4.8638e+06	6.17964e+06	4.59788e+06	7688880	1.51262e+07	8.18592e+06	5.66882e+06	5.23851e+06	4.9153e+06	4.9746e+06	3.58961e+06	7.85638e+06	1.04405	0.202044	0.691287	-0.532643	insig
C10H9N	1-Naphthylamine	Benzene and substituted derivatives	Benzene and substituted derivatives	134-32-7	492774	530535	458273	468084	476713	451569	492400	479094	523969	468377	507335	600909	1.06117	0.19264	1.06746	0.0941764	insig
C7H8N2O	6-Methylnicotinamide	Heterocyclic compounds	Pteridines and derivatives	6960-22-1	975407	646274	493906	966044	318058	454960	907675	3.36775e+06	1.00561e+06	340025	779941	737086	0.975147	0.28129	1.85181	0.888938	insig
C9H10O3	(R)-2-Hydroxy-3-phenylpropionic acid	Organic acid and Its derivatives	Organic acid and Its derivatives	7326-19-4	1.05417e+07	1.13691e+07	1.05761e+07	1.09596e+07	1.07375e+07	1.26422e+07	1.06361e+07	1.1074e+07	1.01318e+07	9.72815e+06	1.03201e+07	9.48849e+06	1.46339	0.0503582	0.91848	-0.12268	insig
C3H9NO	1-Aminopropan-2-ol	Alcohol and amines	Alcohols	78-96-6	49471.5	115533	148903	101467	75426	63585.2	87234	72946.6	75323.2	102994	91878.6	55519.5	0.430601	0.511226	0.876461	-0.190239	insig
C16H22O4	Dibutyl-phthalate	Aldehyde,Ketones,Esters	Esters	84-74-2	4.14558e+08	3.99315e+08	3.72634e+08	3.01361e+08	2.93999e+08	2.50868e+08	2.22219e+08	2.74708e+08	2.97623e+08	2.77981e+08	2.88128e+08	3.28998e+08	1.4304	0.0990961	0.831224	-0.266691	insig
C11H14N2O3	Gly-Phe	Amino acid and Its metabolites	Amino acid derivatives	519077	213191	75267.3	98393.5	98648.4	94082.9	36121.2	316457	61488.3	85685.1	93894.6	114546	86620.7	0.411857	0.614464	1.23223	0.301275	insig
C6H4N4O2	2,4-Dihydroxypteridine	Heterocyclic compounds	Pteridines and derivatives	487-21-8	62905.2	82273.2	87240.4	89829.5	84002.1	62567.1	107862	66738.8	96184.6	104523	139895	76306.5	1.20862	0.122597	1.26171	0.335376	insig
C11H13N3O	L-Tryptophanamide	Amino acid and Its metabolites	Amino acid derivatives	20696-57-5	506435	393116	416880	497341	527040	431978	474471	341068	370350	493597	396190	361091	1.23106	0.133174	0.878814	-0.18637	insig
C6H6O2	Pyrocatechol	Benzene and substituted derivatives	Phenolics	120-80-9	5.48009e+06	5.59114e+06	5.44854e+06	5.43459e+06	5.19495e+06	5.08821e+06	5.39366e+06	5.53739e+06	5.31591e+06	5.40057e+06	5.26514e+06	5.49002e+06	0.147249	0.7634	1.00512	0.00737302	insig
C9H13NO2	3-Methoxytyramine	Benzene and substituted derivatives	Phenolics	1477-68-5	109648	81412.9	110065	113442	118848	145218	103137	114237	108639	83530.1	113018	124896	0.189722	0.61967	0.95406	-0.0678487	insig
C8H11NO	1-Hydroxylamino-2-phenylethane	Benzene and substituted derivatives	Benzene and substituted derivatives	3217-93-4	3.31473e+07	3.26068e+07	3.8198e+07	3.59068e+07	4.34361e+07	3.62756e+07	3.39988e+07	3.22179e+07	3.58271e+07	3.41047e+07	3.33299e+07	4.03322e+07	0.584209	0.435161	0.95555	-0.0655972	insig
C3H7NO2	β-Alanine	Amino acid and Its metabolites	Amino acids	107-95-9	281508	378286	291408	266725	416580	336060	238878	395022	379878	247458	319353	334867	0.229672	0.804045	0.972033	-0.0409227	insig
C15H10O4	Hispidol	Heterocyclic compounds	Heterocyclic compounds	5786-54-9	196234	276803	229374	185486	254433	309606	199802	90634.3	147591	292200	181316	71219.3	1.48166	0.0739484	0.676863	-0.563064	insig
C7H6O	Benzaldehyde	Benzene and substituted derivatives	Benzene and substituted derivatives	100-52-7	1.22042e+07	1.06973e+07	1.30203e+07	1.28062e+07	1.5734e+07	1.33006e+07	1.15976e+07	1.19061e+07	1.24559e+07	1.228e+07	1.12623e+07	1.38857e+07	0.639096	0.371607	0.943738	-0.0835413	insig
C5H9NO3	N,N-diacetyl-O-methylhydroxylamine	Alcohol and amines	Polyamines	128459-09-6	196766	182937	167111	185378	191922	146158	189467	157180	143693	132475	118475	210060	1.00584	0.257507	0.888886	-0.169929	insig
C9H7NO	Hydroxyquinoline	Heterocyclic compounds	Heterocyclic compounds	148-24-3	5.34641e+07	4.67947e+07	4.34266e+07	5.40122e+07	6.45348e+07	4.69779e+07	5.31115e+07	3.56645e+07	4.74414e+07	5.38855e+07	4.42196e+07	3.47091e+07	1.11885	0.175513	0.870061	-0.200812	insig
C13H10O	9-Fluorenol	Alcohol and amines	Alcohols	1689-64-1	544060	456647	423729	454564	449331	470592	529922	496327	491408	436587	466592	482987	0.747622	0.426449	1.03748	0.0530815	insig
C11H15N5O5	7-Methylguanosine	Nucleotide and Its metabolites	Nucleotide and Its metabolites	20244-86-4	388837	355921	314293	589761	369940	206151	419867	1.98009e+06	503833	316931	460310	340911	0.975984	0.311941	1.80769	0.85415	insig
C6H7N5O	6-O-methylguanine	Nucleotide and Its metabolites	Nucleotide and Its metabolites	20535-83-5	705852	814354	940471	882773	716627	746017	696081	693246	619581	674345	666230	630244	1.9745	0.0149557	0.828058	-0.272196	down
C13H15N3O3	Gly-Trp	Amino acid and Its metabolites	Small Peptide	2390-74-1	76017.7	52544.3	41724.6	83453.7	90618.3	89137.4	76579.1	63162.6	91091.2	39686.1	64292.3	31108.9	0.620225	0.38434	0.844114	-0.24449	insig
C5H4N4O	Allopurinol	Nucleotide and Its metabolites	Nucleotide and Its metabolites	315-30-0	2.49955e+06	1.81648e+06	1.44446e+06	2.68097e+06	1.07968e+06	1.52139e+06	3.03917e+06	7.05393e+06	2.20747e+06	1.64024e+06	2.18912e+06	2.48904e+06	1.30637	0.188634	1.68612	0.753704	insig
C28H56NO8P	PC(12:0/12:0)	GP	PC	3436-44-0	218686	101803	161903	174620	132666	69689.8	72215.9	32900.2	25758.3	96832.1	89844.1	140644	1.58643	0.0389902	0.533176	-0.907315	down
C5H7N3	2-Aminomethylpyrimidine	Nucleotide and Its metabolites	Nucleotide and Its metabolites	372118-67-7	604451	1.92476e+06	1.04283e+06	980030	1.42681e+06	1.48587e+06	1.28069e+06	891451	1.28945e+06	854523	765429	871859	0.717191	0.270622	0.797535	-0.32638	insig
C8H11NO	(R)-(-)-2-phenylglycine	Amino acid and Its metabolites	Amino acid derivatives	56613-80-0	3.31473e+07	3.26068e+07	3.8198e+07	3.59068e+07	4.34361e+07	3.62756e+07	3.39988e+07	3.22179e+07	3.58271e+07	3.41047e+07	3.33299e+07	4.03322e+07	0.584209	0.435161	0.95555	-0.0655972	insig
C10H9NO	1-acetylindole	Heterocyclic compounds	Indole and Its derivatives	576-15-8	4.48403e+06	4.03884e+06	4.00238e+06	4.78156e+06	5.24742e+06	5.00584e+06	4.51426e+06	3.23681e+06	3.46033e+06	4.90729e+06	4.1003e+06	3.90983e+06	1.23681	0.115631	0.875499	-0.191823	insig
C6H13Cl2N3	1-methylhistamine	Alcohol and amines	Polyamines	6481-48-7	39802.3	63333.2	41680	68355	75025	70020	75025	76690	36095.4	39257.4	39243.1	35010	0.757668	0.377162	0.841172	-0.249527	insig
C6H13NO2	L-Isoleucine	Amino acid and Its metabolites	Amino acids	73-32-5	1.79604e+07	1.97903e+07	1.80924e+07	2.1357e+07	4.22469e+07	2.57728e+07	2.08939e+07	1.5749e+07	18866509	1.7939e+07	1.33679e+07	1.81462e+07	1.2908	0.141435	0.722784	-0.468364	insig
C4H10N3O5P	Creatine phosphate	Nucleotide and Its metabolites	Nucleotide and Its metabolites	24655	258984	195623	204938	223581	276741	241323	241323	213338	294430	302814	199851	249702	0.617653	0.452508	1.07156	0.0997107	insig
C6H7N5O	1-Methylguanine	Nucleotide and Its metabolites	Nucleotide and Its metabolites	938-85-2	705852	814354	940471	882773	716627	746017	696081	693246	619581	674345	666230	630244	1.9745	0.0149557	0.828058	-0.272196	down
C28H56NO7P	Butenoyl-PAF	Others	Others	-	330773	332026	379309	426266	256558	162528	252808	104046	167371	341557	204288	220562	1.40213	0.0768194	0.683793	-0.548369	insig
C5H11NO2	N-Methyl-α-aminoisobutyric acid	Amino acid and Its metabolites	Amino acid derivatives	2566-34-9	1.52121e+07	11564985	1.61007e+07	14225810	20100585	27410520	17516260	11629980	18704400	1.37735e+07	14442810	20866905	0.161708	0.646904	0.926579	-0.110014	insig
C6H12N4	Methenamine	Alcohol and amines	Amines	100-97-0	1.11386e+06	1.0936e+06	1.02e+06	1.06877e+06	1.12141e+06	1.08485e+06	1.07135e+06	1.11545e+06	1.11138e+06	994213	960149	999187	0.998913	0.213749	0.961436	-0.0567377	insig
C10H17N3O2S	Biotinamide	Alcohol and amines	Polyamines	6929-42-6	59246.5	112608	118112	44983.6	25514.8	22170.3	137084	55378.9	48814.6	88570.1	89684.3	55015	0.7051	0.503027	1.24021	0.310583	insig
C3H9N3O2S	Hypotaurocyamine	Alcohol and amines	Polyamines	1119-54-6	425890	384437	281071	601640	226912	266049	396802	917444	564036	227678	372785	411281	0.823439	0.328253	1.32206	0.402789	insig
C7H9NO3	(1R,6S)-6-amino-5-oxocyclohexyl-2-ene-1-carboxylic-acid-ester	Aldehyde,Ketones,Esters	Esters	-	6634420	5077285	14999625	9526890	3541850	4098145	4048420	2022600	7.40763e+06	12448445	5039305	5.05804e+06	0.597503	0.582599	0.82101	-0.284529	insig
C13H24N2O	1,3-Dicyclohexylurea	Alcohol and amines	Polyamines	2387-23-7	160640	135807	144264	168903	178552	150414	142378	142150	231251	152313	115617	134697	0.285384	0.854811	0.978507	-0.0313452	insig
C11H19NO6	Heterodendrin	Others	Others	66465-22-3	553462	505100	631399	279562	816576	345728	407465	602878	334988	322038	306982	269811	1.20407	0.151111	0.716566	-0.480829	insig
C15H22O2	1-Deoxyvaleric acid	Organic acid and Its derivatives	Organic acid and Its derivatives	-	841913	782966	822952	431737	470947	388070	470747	403369	481091	355924	407569	409449	1.61451	0.0688504	0.676232	-0.564411	insig
C25H43NO6	10-deoxyformamycin	Others	Others	11091-33-1	5.16203e+07	31886579	5.42912e+07	4.14112e+07	1.11306e+07	3.48433e+07	1.60359e+07	7.53058e+06	8.81321e+06	3.12693e+07	2.2056e+07	9.54446e+06	1.74943	0.019329	0.422986	-1.24132	down
C24H36O2	(4Z,7Z,10Z,13Z,16Z,19Z)-Eicosahexaenoate	Aldehyde,Ketones,Esters	Esters	81926-94-5	474942	506235	120327	660874	105969	18190.7	289769	3667.21	16462.6	132434	21529	85493	1.33375	0.100794	0.291197	-1.77993	insig
C15H10O4	Chrysophanol	Benzene and substituted derivatives	Benzene and substituted derivatives	481-74-3	300385	529379	413601	315085	471875	653771	426962	131622	209526	552761	335629	117634	1.34603	0.123526	0.66098	-0.597321	insig
C21H36O3	Pregnanetriol	Alcohol and amines	Alcohols	1098-45-9	508346	331738	754518	514472	161106	523909	430951	129305	240151	333040	427290	235044	1.09371	0.118674	0.642707	-0.637766	insig
C9H15NO2	Piperidone	Heterocyclic compounds	Heterocyclic compounds	28186	161971	134976	121179	242226	149498	93007.6	71196.1	830784	146540	78768.3	70212.3	630181	0.358095	0.316461	2.02433	1.01745	insig
C12H14O4	Monoisobutyl-phthalate	Aldehyde,Ketones,Esters	Esters	30833-53-5	345500	468476	361763	329044	266488	439433	460986	419244	375590	323050	313717	352539	0.213716	0.883924	1.01557	0.0222903	insig
C28H52NO7P	LPC(0:0/20:3)	GP	LPC	-	2.67804e+06	1.53553e+06	2.18738e+06	1.58769e+06	1.5177e+06	1.1859e+06	977302	410064	496410	1.04688e+06	1.13616e+06	1.49333e+06	1.85108	0.0128664	0.520017	-0.94337	down
C28H50NO7P	LPC(0:0/20:4)	GP	LPC	-	1.27251e+07	8.09489e+06	1.11219e+07	8.38089e+06	8.93248e+06	7.19152e+06	6.95943e+06	3.6123e+06	3.43494e+06	6.89431e+06	4.53522e+06	3.85424e+06	2.16521	0.00213102	0.518904	-0.94646	down
C13H20N2O8	Shinorine	Amino acid and Its metabolites	Amino acid derivatives	73112-73-9	707224	557399	722255	562555	204372	432548	709113	435160	610834	596022	443764	575930	0.414096	0.740786	1.05789	0.0811946	insig
C12H16N2O4	Ala-Tyr	Amino acid and Its metabolites	Small Peptide	-	166779	121500	141692	35639.9	138824	66870.1	47774.9	44316.8	95906.2	56944.6	70135.6	38969	1.50609	0.0502364	0.527401	-0.923028	insig
C27H51NO4	Carnitine C20:1	FA	CAR	-	747737	459340	857201	746690	191811	596389	273889	109553	147733	538211	381653	168721	1.6819	0.0229257	0.450038	-1.15188	down
C16H29NO6	Carnitine C9:DC	FA	CAR	-	16174.2	43409.3	29504.6	16707.3	19841.8	33061.8	15576.3	50212	32155.4	29276.9	38467	18467.6	0.410521	0.550013	1.1604	0.214628	insig
C17H31NO5	Carnitine C10:1-OH	FA	CAR	-	30376	25587.5	62138.9	33172.6	20661.9	47545.4	60249.4	26055	57492.1	34705.3	31807.8	41736.2	0.682328	0.538983	1.14837	0.199581	insig
C15H29NO5	Carnitine C8-OH	FA	CAR	-	38294.8	87862.3	22003.6	20028.2	29869.5	30791	36615.4	85966.6	62630.2	43393	91120.8	41963.9	1.31151	0.148051	1.58047	0.660355	insig
C14H19NO4	Carnitine ph-C1	FA	CAR	105450-08-6	28598.7	22909.2	74133.1	15053.7	16259.2	3340	14983.1	19226.3	20792.7	26336.7	25589.3	33211	0.24662	0.758931	0.874264	-0.19386	insig
C11H19NO6	Carnitine C4:DC	FA	CAR	-	240205	284867	190531	118390	146745	100436	165100	246885	357120	102742	213500	116720	0.20002	0.687358	1.11182	0.152918	insig
C18H33NO	Octadecadienamide	Alcohol and amines	Amines	-	47760.1	29352.3	20246.1	31590.3	46397.4	7077.03	11640.3	12104.1	16274.1	9625.3	20715.4	20092.4	1.37474	0.0606515	0.495834	-1.01207	insig
C9H14O5	Diethyl-2-methyl-3-oxosuccinate	Aldehyde,Ketones,Esters	Aldehydes	759-65-9	173833	171992	177970	161619	175198	131715	160484	157511	138114	110892	133643	170430	1.24744	0.108214	0.877808	-0.188023	insig
C11H14N2O	5-Methoxytryptamine	Alcohol and amines	Amines	608-07-1	199409	169005	179632	262715	219474	209829	187720	126370	137455	199935	175332	186433	1.39122	0.0653169	0.817091	-0.291431	insig
C5H9NO3	Cis-4-Hydroxy-L-Proline	Amino acid and Its metabolites	Amino acid derivatives	2584-71-6	8.21309e+06	1.14527e+07	8.42205e+06	1.16494e+07	2.38752e+07	1.34251e+07	1.06633e+07	8.41259e+06	1.02947e+07	8.9199e+06	7.08005e+06	1.07569e+07	1.04039	0.204554	0.728573	-0.456855	insig
C2H8ClN3	Methylguanidine	Alcohol and amines	Amines	21770-81-0	42611.1	123039	105231	115623	129002	161327	77354.2	121135	117946	57522.6	82951.3	91437.9	0.509426	0.288627	0.810166	-0.30371	insig
C9H10O3	3-Methoxyphenylacetic acid	Organic acid and Its derivatives	Organic acid and Its derivatives	1798-09-0	2.9632e+06	3.21758e+06	2.89571e+06	3.29206e+06	3.182e+06	2.75987e+06	3.18352e+06	3.28835e+06	3.43731e+06	2.85746e+06	3.40062e+06	2.99853e+06	0.875513	0.287166	1.04672	0.065869	insig
C4H5N3O	Isocytosine	Nucleotide and Its metabolites	Nucleotide and Its metabolites	108-53-2	226490	353346	218164	273223	194047	223215	251437	671626	366180	293028	298129	326934	1.44131	0.120913	1.48294	0.56846	insig
C10H18N2O5S	Glu-Met	Amino acid and Its metabolites	Small Peptide	4423-22-7	1.12728e+06	1.21076e+06	1.2015e+06	1.32163e+06	1.47297e+06	1.37205e+06	1.14526e+06	559531	1.13376e+06	1.26183e+06	1.46304e+06	714075	1.18748	0.158402	0.814605	-0.295827	insig
C6H7N	Aniline	Alcohol and amines	Amines	62-53-3	182607	134427	156969	161136	252047	230150	170369	133166	170360	191505	180935	131072	0.733825	0.306094	0.874765	-0.193033	insig
C9H20N2O2	N6,N6,N6-Trimethyl-L-lysine	Amino acid and Its metabolites	Amino acid derivatives	-	1353070	2019220	3188645	2208670	1749015	2483135	1274010	1.24176e+06	1462475	1578705	1294190	1.48429e+06	1.86432	0.0289431	0.6411	-0.641379	down
C14H18N2O5	Phe-Glu	Amino acid and Its metabolites	Small Peptide	3617-45-6	204264	102128	44850.3	103637	60699.2	4852.55	48852.5	84943.1	64910.9	49586.6	50633.7	34915.7	0.168713	0.324946	0.641474	-0.640538	insig
C21H28O2	(E)-Guggulsterone	CoEnzyme and vitamins	CoEnzyme and vitamins	39025-24-6	89245	53359.8	136699	73958.4	34777.9	55960	37961.3	14208.7	17916.5	54910.9	31116.5	25179.3	1.92317	0.0295773	0.408318	-1.29223	down
C11H14N4O5	1-Methylinosine	Nucleotide and Its metabolites	Nucleotide and Its metabolites	2140-73-0	348987	342227	418764	368544	278808	266659	324505	371562	520122	366476	478557	226993	0.521208	0.396891	1.13055	0.177021	insig
C11H15N5O5	2'-O-Methylguanosine	Nucleotide and Its metabolites	Nucleotide and Its metabolites	2140-71-8	106353	72672.5	102999	119981	78095.7	16724.4	87155.6	100217	119347	69732.3	132443	81701.2	0.690224	0.407726	1.18874	0.249427	insig
C8H9NO2	2-Phenylglycine	Amino acid and Its metabolites	Amino acid derivatives	341659	220434	178934	256875	144118	220267	228901	170876	192899	195750	185926	172096	166849	1.08474	0.160095	0.867843	-0.204495	insig
C5H10N2O	3-Amino-2-piperidinone	Heterocyclic compounds	Heterocyclic compounds	1892-22-4	127494	205369	187621	189548	272818	232180	123683	82982	147630	144588	157708	106047	1.83818	0.0111608	0.62767	-0.671921	down
C6H13NO2	3-Amino-4-methylpentanoic acid	Organic acid and Its derivatives	Organic acid and Its derivatives	5699-54-7	425108	453472	503788	470673	430286	392230	491559	376704	293017	368223	363043	344158	1.61046	0.0459567	0.835977	-0.258465	down
C5H14N4	Agmatine	Alcohol and amines	Polyamines	306-60-5	2.39339e+06	2.42239e+06	2.21023e+06	1.25854e+06	1.88351e+06	2.3142e+06	1.88256e+06	1.66234e+06	1.95933e+06	1.73382e+06	941929	1.50563e+06	1.27339	0.0777119	0.775951	-0.365963	insig
C12H16N2O3	Ala-Phe	Amino acid and Its metabolites	Small Peptide	3061-90-3	279715	227247	268832	306820	352836	306537	251154	217196	221245	350577	244952	260770	0.999629	0.243434	0.887432	-0.172291	insig
C9H15N3O11P2	Cytidine 5'-diphosphate	Nucleotide and Its metabolites	Nucleotide and Its metabolites	63-38-7	61772715	57913650	61462750	62501535	59428905	62404340	69246685	56669470	2.52229e+07	69870670	68216970	69438835	0.390584	0.881449	0.981344	-0.0271688	insig
CH5N3	Guanidine	Alcohol and amines	Polyamines	18264	866579	1.03566e+06	1.16698e+06	1.00514e+06	1.40144e+06	1.22908e+06	1.15059e+06	1.06393e+06	1.25508e+06	1.13514e+06	1.14373e+06	972541	0.193494	0.975929	1.00241	0.00346734	insig
C11H16O	Jasmone	Aldehyde,Ketones,Esters	Ketones	488-10-8	63271.7	64407	67823.8	93430.8	124887	81582.3	116447	119571	106165	106663	82602.5	118996	1.67068	0.0505865	1.31296	0.392825	insig
C5H11NO3S	Methionine Sulfoxide	Amino acid and Its metabolites	Amino acid derivatives	62697-73-8	136735	120055	201977	183455	103375	140938	47436.1	25005	31987.8	153420	138405	98917.7	1.61587	0.0422032	0.558547	-0.840249	down
C5H11NO2	L-Norvaline	Amino acid and Its metabolites	Amino acids	6600-40-4	2.60751e+07	2.91338e+07	2.23073e+07	2.97135e+07	7.47292e+07	3.28044e+07	3.00399e+07	2.23874e+07	2.5158e+07	2.60485e+07	1.89744e+07	2.33968e+07	1.1665	0.210804	0.67984	-0.556732	insig
C8H16N2O3	Gly-Ile	Amino acid and Its metabolites	Small Peptide	19461-38-2	650712	307297	85662.5	248097	149215	105191	68191.7	59617.5	46534.7	69058.6	76613.6	100187	1.95913	0.0808015	0.27177	-1.87954	insig
C5H11NO2	N-methyl-4-aminobutyric acid	Amino acid and Its metabolites	Amino acid derivatives	1119-48-8	171775	317025	155090	195140	383855	256905	221845	233530	230190	186795	233530	113385	0.699982	0.328151	0.823951	-0.279369	insig
C8H11NO3	Oxidopamine	Alcohol and amines	Polyamines	1199-18-4	228520	301990	83365	218505	200145	180120	158425	101710	123390	176780	251895	58780.8	1.05091	0.184805	0.718249	-0.477444	insig
C7H13NO2	Proline betaine	Amino acid and Its metabolites	Amino acid derivatives	471-87-4	6.80989e+06	6.60347e+06	5.53849e+06	6.53611e+06	6.85553e+06	6.13548e+06	5.11417e+06	6.9627e+06	7.69493e+06	5.67235e+06	6.98654e+06	5.61992e+06	0.225257	0.880935	0.988868	-0.01615	insig
C6H8O2	2,5-Dimethyl-2,3-dihydrofuran-3-one	Heterocyclic compounds	Heterocyclic compounds	14400-67-0	1.12572e+06	992304	1.04239e+06	1.09585e+06	878704	925670	1.0546e+06	1.00841e+06	975791	1.02221e+06	970454	859490	0.502081	0.570627	0.972002	-0.0409694	insig
C6H13NO4	Bicine	Organic acid and Its derivatives	Organic acid and Its derivatives	150-25-4	55527.5	50482.8	65610.2	53510.8	45010	36349.3	32295.1	18340	13702.9	64620.5	72702.3	24925.3	1.29694	0.26513	0.739292	-0.435783	insig
C22H45NO2	Eicosanoyl-EA	Organic acid and Its derivatives	Organic acid and Its derivatives	94421-69-9	2.12336e+07	2.11931e+07	1.67514e+07	1.93315e+07	2.30242e+07	1.41746e+07	1.42812e+07	1.41624e+07	1.94753e+07	1.28254e+07	1.73427e+07	1.96346e+07	1.2248	0.126773	0.844551	-0.243744	insig
C14H19N3O4	Gln-Phe	Amino acid and Its metabolites	Small Peptide	92327-75-8	29682.9	29682.9	18696	34813	43960.4	40837.9	24220.7	24722.9	21621.7	30060.9	21796.6	22848.6	1.38366	0.0660747	0.734908	-0.444365	insig
C11H22N2O3S1	Ile-Met	Amino acid and Its metabolites	Small Peptide	42384-14-5	53560.8	61935.3	64580.8	81557.6	112037	85299.2	49992.4	46986.2	40407.6	61551.4	59751.3	42965.4	1.79569	0.027896	0.657241	-0.605506	down
C5H9NO	2-Hydroxy-2-methylbutanenitrile	Others	Others	807768	182531	279942	250712	207885	157140	180853	189902	185814	197712	180066	238122	341935	0.25943	0.704792	1.05916	0.0829247	insig
C7H8N2O2	3-Hydroxyphenylurea	Benzene and substituted derivatives	Benzene and substituted derivatives	701-82-6	7.61188e+07	7.18327e+07	7.15878e+07	7.70145e+07	6.9301e+07	7.01087e+07	7.82232e+07	7.79617e+07	7.61181e+07	7.15745e+07	7.60694e+07	7.52186e+07	1.41355	0.0797129	1.04404	0.0621836	insig
C10H14N2O4	Cyclo(Pro-Glu)	Amino acid and Its metabolites	Small Peptide	-	274106	407781	276666	138417	293558	312345	265845	201319	253009	262386	245153	252409	0.5776	0.352006	0.86919	-0.202256	insig
C7H13NO2	Cyclopentylglycine	Amino acid and Its metabolites	Amino acid derivatives	2521-84-8	164094	309588	260717	203570	184508	190670	144366	139100	110679	209805	171397	168874	1.7042	0.0472422	0.719053	-0.475831	down
C10H13N4O7P	2'-Deoxyinosine-5'-monophosphate	Nucleotide and Its metabolites	Nucleotide and Its metabolites	3393-18-8	343755	410595	584535	130065	263580	248555	275270	335400	526618	203485	293640	726855	0.486243	0.55068	1.19191	0.253271	insig
C12H17N5O5	N6-(2-Hydroxyethyl)adenosine	Nucleotide and Its metabolites	Nucleotide and Its metabolites	4338-48-1	911700	812573	963001	863145	960431	713549	822410	942374	1.07045e+06	699425	1.01689e+06	734788	0.0382729	0.891671	1.01186	0.017003	insig
C5H5N5	2-Aminopurine	Nucleotide and Its metabolites	Nucleotide and Its metabolites	452-06-2	79285.7	71624.6	79925.6	75480.4	53268.3	69242.9	70688	57267.5	28044.9	45442	84210.2	80209.6	0.924089	0.315705	0.853169	-0.229097	insig
C7H13NO2	1-Methylpiperidine-2-carboxylic acid	Amino acid and Its metabolites	Amino acid derivatives	7730-87-2	164094	309588	260717	203570	184508	190670	144366	139100	110679	209805	171397	168874	1.7042	0.0472422	0.719053	-0.475831	down
C5H9N	2-Methyl-1-Pyrroline	Heterocyclic compounds	Heterocyclic compounds	872-32-2	2.62305e+06	4.65343e+06	3.58521e+06	4.25364e+06	4.11633e+06	2.38901e+06	2.78967e+06	1.01634e+06	518145	4.43738e+06	4.40123e+06	883108	1.37621	0.165798	0.64965	-0.622266	insig
C5H9NO3	Aminolevulinic acid	Organic acid and Its derivatives	Organic acid and Its derivatives	106-60-5	1.79604e+07	1.97903e+07	1.80924e+07	2.1357e+07	4.22469e+07	2.57728e+07	2.08939e+07	1.5749e+07	18866509	1.7939e+07	1.33679e+07	1.81462e+07	1.2908	0.141435	0.722784	-0.468364	insig
C5H12N2O2	D-Ornithine	Amino acid and Its metabolites	Amino acids	348-66-3	708461	2.1567e+06	1.34531e+06	1.16211e+06	2.89851e+06	3.06638e+06	1.4798e+06	793923	1.36433e+06	1.13831e+06	906146	762448	1.22983	0.096937	0.568465	-0.814857	insig
C7H13NO2	1-Aminocyclohexanecarboxylic acid	Organic acid and Its derivatives	Organic acid and Its derivatives	2756-85-6	135070	1.19969e+06	1.55214e+06	985000	2.29614e+06	328715	544244	260118	1.40946e+06	807119	483225	638959	0.380235	0.314869	0.637723	-0.648999	insig
C6H11NO4	DL-2-Methylglutamic acid	Amino acid and Its metabolites	Amino acids	71-90-9	37355.7	74769.8	65426.3	100732	73355	55042.6	71535.9	33340	44263.5	55015	111140	56582.5	0.425951	0.690323	0.914418	-0.129074	insig
C10H13NO3	alpha-Methyl-m-tyrosine	Amino acid and Its metabolites	Amino acid derivatives	305-96-4	126262	133398	113990	99096	83736.6	139143	89838.2	72191.5	56934	73734.9	83706	95206.3	1.95563	0.0062586	0.677966	-0.560715	down
C12H13NO2	Ethyl 3-Indoleacetate	Heterocyclic compounds	Indole and Its derivatives	778-82-5	109115	106128	102439	101006	85027.3	82493	76315.3	81856.9	85312.5	88076.7	78317.3	84314.7	1.95089	0.0184237	0.843035	-0.246336	down
C10H13NO4	3-O-Methyldopa	Alcohol and amines	Polyamines	300-48-1	113816	121905	117022	127509	88263.6	159996	103527	97524.4	167573	90441.5	183232	159118	0.454229	0.544277	1.10007	0.1376	insig
C8H11N	Phenethylamine	Alcohol and amines	Amines	64-04-0	611340	520629	614967	618555	687753	592513	536423	570163	564891	570384	578188	645407	0.817843	0.285765	0.950545	-0.0731732	insig
C19H30O2	Androstenediol	Hormones and hormone related compounds	Hormones and hormone related compounds	521-17-5	1.60541e+06	1.76366e+06	1.74784e+06	1.67106e+06	1.47846e+06	1.46716e+06	1.43619e+06	1.57675e+06	1.38041e+06	1.36728e+06	1.25405e+06	1.46902e+06	1.85865	0.013145	0.871591	-0.198276	down
C12H26O7	Hexaethylene-glycol	Alcohol and amines	Alcohols	2615-15-8	105029	80821.8	83759.8	92445.1	117641	74824	87648.1	118430	86173.5	86554.9	75938.9	126942	0.319058	0.681286	1.04899	0.0690047	insig
C9H8N2	3-Aminoquinoline	Benzene and substituted derivatives	Benzene and substituted derivatives	580-17-6	617385	611547	550852	748860	802732	625325	690972	475975	644322	740758	636332	544606	0.5348	0.516918	0.943454	-0.0839764	insig
C16H34O9	3,6,9,12,15,18,21-Heptaoxatricosane-21,23-diol	Benzene and substituted derivatives	Benzene and substituted derivatives	5117-19-1	48569.6	58243.5	55240.1	59401	52009.7	42221.1	68432.5	55082.3	57501.1	44489.2	75145.1	61646.4	1.09359	0.165763	1.14765	0.198686	insig
C5H9NO2	1-Aminocyclobutanecarboxylic acid	Amino acid and Its metabolites	Amino acid derivatives	22264-50-2	70342790	95068345	107914825	77083495	92045105	6.13948e+07	100955205	44620385	72070310	87538845	66947575	2.67598e+07	1.10361	0.219558	0.791689	-0.336994	insig
C10H20O	L-Citronellol	Alcohol and amines	Alcohols	7540-51-4	192005	166552	141458	143510	159284	151318	149029	154558	152821	141361	150147	154443	0.88074	0.31924	0.945744	-0.0804788	insig
C6H6ClN	4-Chloroaniline	Benzene and substituted derivatives	Benzene and substituted derivatives	106-47-8	75778.2	75223.5	76355.3	92284.8	67179.5	69604.9	73114.2	87489.1	78092.8	67210.1	66400.8	91856.8	0.198174	0.822503	1.01695	0.0242524	insig
C16H33NO3	N,N-Bis(2-hydroxyethyl)dodecanamide	FA	Others	120-40-1	123178	101078	67137.8	183095	59657.1	50156.4	98913.4	150123	85381.5	84070.9	52940.2	68305.9	0.130219	0.769986	0.923726	-0.114463	insig
C6H11NO	Caprolactam	Heterocyclic compounds	Heterocyclic compounds	105-60-2	110271	68521.8	117340	106123	83420.1	136102	103740	117473	108808	84147.8	93226.9	101704	0.115396	0.852697	0.979608	-0.0297229	insig
C3H6N2	3-Aminopropionitrile	Alcohol and amines	Amines	151-18-8	51786.4	57690.3	43922.4	77344.4	58345	46680	57681	64893.3	64897.7	57688.3	63586.3	76691.8	1.22184	0.180644	1.14793	0.199034	insig
C8H16N2O4	Cork-oximate	Organic acid and Its derivatives	Organic acid and Its derivatives	38937-66-5	104929	112977	77194.6	90304.1	106013	104409	93431.2	79525.2	55266.4	75169.2	99576.9	48639	1.56298	0.0385529	0.757952	-0.399821	down
C18H32O2	Bovinic acid	FA	FFA	2540-56-9	17867.4	19019.2	8734.68	7486.5	4989.57	6807.11	4599.2	12170.7	11027.3	3006.45	15126.6	5684.25	0.667097	0.500011	0.795239	-0.330539	insig
C6H15O15P3	Inositol 1,3,4-trisphosphate	Organic acid and Its derivatives	Phosphoric acids	98102-63-7	3.48885e+06	3.02724e+06	2.18934e+06	1.95522e+06	1.91891e+06	1.86808e+06	1.76396e+06	1.87118e+06	1.78225e+06	1.51664e+06	1.81543e+06	1.49454e+06	1.8026	0.0534449	0.709044	-0.496054	insig
C7H15N3O2S	S-methyl-L-thiocitrulline	Amino acid and Its metabolites	Amino acid derivatives	209589-59-3	49433	40314.4	41159.8	68443	41870.7	64638.7	41831.3	29091.9	50194.7	43267.7	52524.8	61685	0.45029	0.52162	0.91086	-0.134698	insig
C10H9NO2	Indole-3-Acetic Acid	Heterocyclic compounds	Indole and Its derivatives	87-51-4	411524	682301	899717	507392	431678	697046	357264	412804	381870	456224	332668	595135	1.52216	0.0705055	0.698679	-0.517298	insig
C8H17N3O3	Gly-Lys	Amino acid and Its metabolites	Small Peptide	997-62-6	3.51435e+06	3.9406e+06	3.49068e+06	4.11452e+06	3.57738e+06	3.50419e+06	3.71447e+06	3.00016e+06	2.90096e+06	3.59022e+06	3.10928e+06	3.6104e+06	1.43839	0.072277	0.899906	-0.152153	insig
C9H19N3O4	Lys-Ser	Amino acid and Its metabolites	Small Peptide	6665-19-6	72753.2	102200	30309.1	34393.2	60980.3	49237.2	55258.9	58031.1	105651	45852.2	44966.3	47739	0.17841	0.931691	1.0218	0.0311087	insig
C8H18N2O2	N(6),N(6)-Dimethyl-L-lysine	Amino acid and Its metabolites	Amino acids	2259-86-1	378303	688535	560049	503535	416474	647242	526136	514445	497434	690979	669185	404321	0.221619	0.79423	1.03393	0.0481319	insig
C11H21N5O5	Arg-Glu	Amino acid and Its metabolites	Small Peptide	79220-32-9	126480	90396.1	87018.6	45527.7	107028	119411	70830.4	54613.8	189812	124099	92071.8	82969.3	0.0791029	0.788699	1.06692	0.0934472	insig
C11H16N4O5	Glu-His	Amino acid and Its metabolites	Small Peptide	37460-15-4	14600	40010	23340	50015	31675	17160.1	18340	24940.7	18340	15005	23340	18494.5	1.133	0.148312	0.670024	-0.577716	insig
C11H23N3O3	Lys-Val	Amino acid and Its metabolites	Small Peptide	20556-11-0	108300	143486	125866	96263.4	148881	119369	67567.8	93484.6	110137	120334	111056	146265	0.990814	0.27977	0.87426	-0.193867	insig
C11H21N3O5	γ-Glu-Lys	Amino acid and Its metabolites	Small Peptide	-	494181	851222	715391	774875	839053	847071	609950	380294	678382	1.07373e+06	853266	438579	0.731682	0.518578	0.892169	-0.164612	insig
C3H9NO	(R)-(-)-1-Amino-2-propanol	Alcohol and amines	Amines	2799-16-8	98955	142407	149428	98952	114116	167599	178450	150479	119152	148415	137347	106995	0.657713	0.475911	1.08994	0.124243	insig
C8H14N2O4	Pro-Ser	Amino acid and Its metabolites	Small Peptide	71835-80-8	203485	305743	142413	212790	255235	165625	338740	307309	401452	195858	193736	500738	1.41374	0.0838496	1.5077	0.592348	insig
C8H14N2O6	Thr-Asp	Amino acid and Its metabolites	Small Peptide	108320-97-4	5.18006e+06	6.19494e+06	5.5956e+06	4.80769e+06	4.07088e+06	4.63077e+06	5.10177e+06	5.9583e+06	7.82006e+06	5.37915e+06	4.80601e+06	4.16691e+06	0.514029	0.466756	1.0903	0.124722	insig
C4H9N3O2	3-Guanidinopropionic acid	Organic acid and Its derivatives	Organic acid and Its derivatives	353-09-3	508094	637370	495163	478996	647169	567590	440799	455190	550519	412477	592527	586855	0.876459	0.290474	0.911223	-0.134123	insig
C8H14N2O6	Glu-Ser	Amino acid and Its metabolites	Small Peptide	5875-38-7	190444	185291	282407	233146	270010	223289	91700	225197	270033	238608	225492	198107	0.691235	0.471707	0.902173	-0.148524	insig
C3H5N5O	Ammeline	Heterocyclic compounds	Heterocyclic compounds	645-92-1	502541	637171	354251	397535	848225	288078	463192	285693	425138	348989	333882	546867	0.818504	0.302994	0.793896	-0.332978	insig
C9H16N2O6	Thr-Glu	Amino acid and Its metabolites	Small Peptide	54532-73-9	62521.9	76471.7	46685.9	53242.9	112016	84406.8	51651.5	41422.1	84947.1	83973	70014.2	79723.7	0.209211	0.755316	0.945759	-0.0804556	insig
C7H12N2O5	Glu-Gly	Amino acid and Its metabolites	Small Peptide	1948-29-4	193470	343755	203485	114101	198950	249297	116079	138405	143410	165623	180787	176780	1.41147	0.0981536	0.706863	-0.500498	insig
C14H25NO11	N-acetyl-D-Lactosamine	Carbohydrates and Its metabolites	Carbohydrates and Its metabolites	32181-59-2	793880	1359800	941440	1337925	1637700	637459	869315	1420385	1058925	1348020	1136185	1.21495e+06	0.365713	0.758411	1.05062	0.0712423	insig
C6H8N2O2	3-(imidazol-4-yl)propionic acid	Heterocyclic compounds	Heterocyclic compounds	1074-59-5	494925	424311	393303	388525	408068	422407	541707	519957	390221	488890	491008	473250	1.51652	0.0427469	1.14754	0.198539	up
C6H9N3O	4-Amino-5-hydroxymethyl-2-methylpyrimidine	Heterocyclic compounds	Heterocyclic compounds	73-67-6	3705945	5556360	4873685	4481095	5481885	3.71576e+06	5267345	5561555	6861485	6132650	5423030	4.16677e+06	1.25939	0.0904097	1.20126	0.264553	insig
C8H14N2O3	Ala-Pro	Amino acid and Its metabolites	Small Peptide	13485-59-1	135763	110611	109354	189853	146605	175206	95489.1	98148.3	75085	93505.2	117352	153503	1.48003	0.0501353	0.729868	-0.454292	insig
C12H25N3O3	Lys-Ile	Amino acid and Its metabolites	Small Peptide	20556-13-2	584535	457405	26270.8	164638	96705	26675	9	19185.4	45010	18174.1	7070.38	15005	1.60989	0.0841521	0.0770178	-3.69866	insig
C9H21N3O	N1-Acetylspermidine	Alcohol and amines	Amines	34450-16-3	94606	107647	107629	118542	94714.4	65950	73474.5	114086	70285.7	104274	77542.8	93886.2	0.794371	0.39584	0.90572	-0.142862	insig
C6H10N2O2	Ectoine	Heterocyclic compounds	Heterocyclic compounds	96702-03-3	97586.4	178450	218518	109869	76604.4	96049.3	111425	156394	115330	97588.7	109118	128375	0.160346	0.700085	0.924272	-0.11361	insig
C8H16N2O4	Ser-Val	Amino acid and Its metabolites	Small Peptide	51782-06-0	108794	126710	103409	39855.9	64041.1	42219.8	43089.4	33016.1	75085	65705	60857.2	41104	1.25352	0.138405	0.657395	-0.605168	insig
C8H16N2O3	Ala-Val	Amino acid and Its metabolites	Small Peptide	3303-45-5	91678.4	89377.5	109866	74055	65548.2	64930.7	80036.4	101021	152683	80044.9	69835	48421.1	0.0770546	0.718154	1.07384	0.102783	insig
C9H18N2O4	Ile-Ser	Amino acid and Its metabolites	Small Peptide	6403-14-1	135841	130225	182110	69979	186646	158315	196250	130548	104984	184216	79412.7	101770	0.359351	0.682983	0.923608	-0.114647	insig
C10H20N2O4	Ile-Thr	Amino acid and Its metabolites	Small Peptide	59652-61-8	68355	39928.7	36877.8	90035	38866.6	16675	16138.4	18340	23984.5	36675	21193.4	66685	1.15147	0.207814	0.629488	-0.667749	insig
C10H20N2O4	Leu-Thr	Amino acid and Its metabolites	Small Peptide	-	68355	39928.7	36877.8	90035	38866.6	16675	16138.4	18340	23984.5	36675	21193.4	66685	1.15147	0.207814	0.629488	-0.667749	insig
C10H18N2O5	Val-Glu	Amino acid and Its metabolites	Small Peptide	424599	23081.3	23821.6	15700.2	15223.6	20005	17675.5	11840.6	12638.3	48345	12296.8	11529.4	19984.3	0.455285	0.97654	1.00976	0.0140106	insig
C10H18N2O3S	Pro-Met	Amino acid and Its metabolites	Small Peptide	52899-08-8	100739	114176	109965	79812.4	107072	59935.4	106621	173337	141493	97598.9	104930	183455	1.45222	0.0554842	1.41234	0.498086	insig
C7H8N2O	3-aminobenzamide	Benzene and substituted derivatives	Benzene and substituted derivatives	3544-24-9	1.08955e+06	781619	633062	873691	374579	610946	1.1749e+06	3.45792e+06	1.05408e+06	348753	933216	869489	0.959619	0.255811	1.79637	0.845082	insig
C8H10N2O2	N-(2-hydroxyethyl)-3-pyridinecarboxamide	Heterocyclic compounds	Heterocyclic compounds	6265-73-2	1.33511e+06	1.4021e+06	1.55532e+06	1.46039e+06	1.66194e+06	1.40145e+06	1.33704e+06	1.3689e+06	1.34842e+06	1.34022e+06	1.36578e+06	919658	1.40741	0.0587926	0.871117	-0.199062	insig
C11H15N5O5	1-Methylguanosine	Nucleotide and Its metabolites	Nucleotide and Its metabolites	2140-65-0	388837	355921	314293	589761	369940	206151	419867	1.98009e+06	503833	316931	460310	340911	0.975984	0.311941	1.80769	0.85415	insig
C8H12N2O2	Cyclo(Ala-Pro)	Amino acid and Its metabolites	Small Peptide	36357-32-1	180046	211845	205753	187871	182119	160302	162438	159127	169428	152836	157087	147337	2.06497	0.00922264	0.840696	-0.250344	down
C11H14N2O3	Phe-Gly	Amino acid and Its metabolites	Small Peptide	721-90-4	185679	51754.1	47676.3	94982.4	90550.3	32427	256204	39493.2	68006	40747.6	54562.8	42102.7	0.22232	0.993933	0.996117	-0.00561315	insig
C6H7N5S	2-amino-6-methylmercaptopurine	Nucleotide and Its metabolites	Nucleotide and Its metabolites	1198-47-6	30526.3	21675	19251.3	35341	39520.9	22422.3	32346.4	35496.7	21143.9	10756.2	18268	38103.1	0.364542	0.714481	0.925194	-0.112172	insig
C14H30O8	Heptethylene-glycol	Alcohol and amines	Alcohols	5617-32-3	38408.2	39243.1	46644	37636.3	41328.8	39007.2	49029.9	49032	46600.7	47245.4	60823.2	57650	2.11758	0.00378241	1.28115	0.357439	up
C11H13NO3	N-acetyl-D-phenylalanine	Amino acid and Its metabolites	Amino acid derivatives	10172-89-1	380202	379357	1.03452e+06	441446	741328	672499	616088	394471	370425	499878	436206	326639	1.03055	0.187766	0.724433	-0.465077	insig
C13H15NO2	Securinine	Amino acid and Its metabolites	Amino acid derivatives	5610-40-2	191324	146710	152990	574608	235473	126195	173684	297525	159782	93125.3	206279	208527	0.331624	0.540516	0.797955	-0.325621	insig
C10H21N5O4	Thr-Arg	Amino acid and Its metabolites	Small Peptide	13448-26-5	139690	48580.2	154136	194218	172611	115688	136185	144874	182613	89414.6	57591.4	107222	0.268741	0.533436	0.870264	-0.200475	insig
C10H19N3O4	Leu-Asn	Amino acid and Its metabolites	Small Peptide	14608-81-2	735230	466976	34828.9	266828	109559	37485.4	11510.7	13813.2	19475.2	22908	39886	30010	2.0286	0.0779557	0.08335	-3.58467	insig
C11H14N2O4	Gly-Tyr	Amino acid and Its metabolites	Amino acid derivatives	658-79-7	97403.1	8340	52444	59681.5	52403.1	56846.6	43285.8	47850.4	54001.2	53457.2	43220.8	16675	0.141317	0.402288	0.790205	-0.339701	insig
C4H10N2	Piperazine	Heterocyclic compounds	Heterocyclic compounds	110-85-0	46154.8	39132.3	27447.2	66024.5	58920.8	33341.2	55791.9	94039	59663.7	27512.7	31629.1	48003.4	0.494162	0.527053	1.16832	0.22444	insig
C4H11NO2	2-Amino-2-methyl-1,3-propanediol	Alcohol and amines	Alcohols	115-69-5	961065	902201	728858	855706	995665	892929	809524	912921	935662	810369	808464	964555	0.204404	0.749629	0.982211	-0.0258949	insig
C6H11NO2	Cycloleucine	Amino acid and Its metabolites	Amino acid derivatives	52-52-8	21342050	39826175	29004260	32115565	37716265	47254990	35689010	26702550	49425755	38351245	34451055	42837485	0.675606	0.505084	1.09745	0.134158	insig
C6H13NO2	D-Alloisoleucine	Amino acid and Its metabolites	Amino acids	1509-35-9	2.69955e+08	2.52113e+08	3.14489e+08	2.98591e+08	3.65932e+08	2.80599e+08	2.81907e+08	244388283	2.30577e+08	2.42651e+08	2.19646e+08	2.99466e+08	1.43229	0.0621007	0.852362	-0.230462	insig
C9H14N4O3	Ala-His	Amino acid and Its metabolites	Small Peptide	3253-17-6	809836	1.29829e+06	1.47509e+06	743293	872085	551288	468133	518311	873026	455439	860209	433262	1.60946	0.0650265	0.627557	-0.672181	insig
C9H15N3O4	Pro-Asn	Amino acid and Its metabolites	Small Peptide	107856-82-6	632684	611336	282276	426727	195246	158338	176654	210295	300445	196062	99294	138877	1.61052	0.0667912	0.486267	-1.04018	insig
C8H16N2O4S	Met-Ser	Amino acid and Its metabolites	Small Peptide	14517-43-2	2118985	1868855	1733830	1529845	1240385	1469210	1662990	1921210	1809765	1922900	1770950	487505	0.46608	0.810207	0.96127	-0.0569858	insig
C12H16N2O3	Phe-Ala	Amino acid and Its metabolites	Small Peptide	3918-87-4	142494	88389.5	151017	116873	162484	121389	116283	90994.3	86734.6	134899	115892	105716	1.17341	0.130886	0.831177	-0.266772	insig
C11H14N2O4	Tyr-Gly	Amino acid and Its metabolites	Small Peptide	673-08-5	59686.8	12964.5	33065.1	45304	30709.2	28435.8	59314.1	26151.6	47749.7	24621.6	39808.1	29826.9	0.48988	0.743647	1.08235	0.114164	insig
C10H19N3O4	Ile-Asn	Amino acid and Its metabolites	Small Peptide	59652-59-4	735230	466976	34828.9	266828	109559	37485.4	11510.7	13813.2	19475.2	22908	39886	30010	2.0286	0.0779557	0.08335	-3.58467	insig
C10H18N2O5	Leu-Asp	Amino acid and Its metabolites	Small Peptide	32949-40-9	421717	433572	332936	290452	315125	274716	371425	461778	520276	260620	346914	219936	0.0933817	0.738833	1.05435	0.0763585	insig
C12H16N2O4	Tyr-Ala	Amino acid and Its metabolites	Small Peptide	730-08-5	94635.2	95944.4	91786.6	63012.9	156739	33009.6	61397.1	44291.6	146745	31789.1	55143.1	52796.2	0.89367	0.339891	0.732838	-0.448433	insig
C14H18N2O3	Pro-Phe	Amino acid and Its metabolites	Amino acid derivatives	13589-02-1	13062.5	11686.3	12188.6	11628	10104.9	14293.6	5907.39	3340	4903.94	5612.85	10662.8	4391.29	2.1939	0.000750772	0.477198	-1.06734	down
C12H20N4O3	Ile-His	Amino acid and Its metabolites	Small Peptide	97284-12-3	100335	148415	725180	141267	213500	198475	221845	131734	205155	160095	163430	108017	0.585497	0.396961	0.648438	-0.624961	insig
C14H18N2O4	Phe-Hyp	Amino acid and Its metabolites	Amino acid derivatives	90965-82-5	1.21403e+07	6.16866e+06	667782	3.57492e+06	1.45001e+06	416925	329433	460760	540742	481420	384883	258843	1.92178	0.103338	0.100583	-3.31355	insig
C14H18N2O5	Glu-Phe	Amino acid and Its metabolites	Small Peptide	20556-22-3	204264	102128	44850.3	103637	60699.2	4852.55	48852.5	84943.1	64910.9	49586.6	50633.7	34915.7	0.168713	0.324946	0.641474	-0.640538	insig
C9H9NO	2-Indanone oxime	Benzene and substituted derivatives	Benzene and substituted derivatives	3349-63-1	187522	201157	261310	182081	172684	171149	245447	177793	169256	77917.4	118888	192090	0.936874	0.273415	0.834585	-0.260869	insig
C10H10O4	Methyl caffeate	Benzene and substituted derivatives	Benzene and substituted derivatives	3843-74-1	530113	520710	511019	551983	548689	547667	544484	548965	543965	473752	539503	496125	0.47104	0.49168	0.980254	-0.0287721	insig
C11H8ClNO2	Quinmerac	Benzene and substituted derivatives	Benzene and substituted derivatives	90717-03-6	4.4723e+06	4.45398e+06	4.68575e+06	4.69456e+06	4.69037e+06	4.40851e+06	4.67133e+06	4.76102e+06	5.03862e+06	4.16829e+06	4.53951e+06	4.65799e+06	0.501648	0.594622	1.01574	0.0225266	insig
C9H7NO	4-Hydroxyquinoline	Benzene and substituted derivatives	Benzene and substituted derivatives	611-36-9	903315	886413	703900	1.03776e+06	1.14563e+06	1.01188e+06	861952	604642	670101	998045	781020	758227	1.3676	0.073346	0.821597	-0.283497	insig
C13H10N2O3S	Ensulizole	Benzene and substituted derivatives	Benzene and substituted derivatives	27503-81-7	65136.2	106109	28388.6	103322	54687.9	43215	29762.8	19115.3	16183	52881.4	20771.1	83472.1	1.44413	0.109081	0.554273	-0.85133	insig
C10H7NO2	Indole-3-glyoxal	Heterocyclic compounds	Indole and Its derivatives	7269-72-9	1.88671e+06	2.04763e+06	1.8481e+06	2.0702e+06	1.943e+06	1.86778e+06	1.94954e+06	2.10162e+06	2.09023e+06	1.96535e+06	1.94978e+06	1.97027e+06	0.969552	0.241969	1.03115	0.0442611	insig
C26H55N2O7P+	methylcarbamyl PAF	FA	Others	91575-58-5	1.80348e+08	1.77583e+08	1.4896e+08	1.05612e+08	114820882	9.09632e+07	7.93374e+07	9.08182e+07	1.11023e+08	8.89673e+07	9.03618e+07	8.95241e+07	1.90147	0.0338722	0.672175	-0.573092	down
C23H47O7P	LPA(20:0/0:0)	GP	LPA	-	79710	24020.3	53581.9	32785.6	8950.74	13780	30367.4	6515.53	15448.9	25895.5	23223.6	14594.2	0.953394	0.210476	0.545251	-0.875008	insig
C12H20O3	Traumatin	Organic acid and Its derivatives	Organic acid and Its derivatives	65410-38-0	1.58245e+07	1.61293e+07	1.68107e+07	1.57757e+07	1.44251e+07	1.42328e+07	1.58366e+07	1.40317e+07	1.68402e+07	1.47339e+07	1.59088e+07	1.57172e+07	0.0765564	0.970751	0.998609	-0.00200885	insig
C26H54NO6PS	2-Thio-PAF	FA	Others	-	9.84892e+07	5.47094e+07	9.58633e+07	5.6862e+07	2.28125e+07	4.85698e+07	3.68135e+07	1.58455e+07	2.03637e+07	4.62935e+07	3.41416e+07	2.56252e+07	1.7187	0.0389348	0.474636	-1.07511	down
C9H11NO2	4-Hydroxy-4-(pyridin-2-yl)butan-2-one	Heterocyclic compounds	Pyridine and pyridine derivatives	6337-41-3	5.98095e+06	6.11908e+06	5.96595e+06	5.89461e+06	5.5999e+06	4.76252e+06	5.7592e+06	6.25649e+06	5.89359e+06	5.01588e+06	5.29618e+06	5.3207e+06	0.42331	0.648664	0.977247	-0.0332051	insig
C34H62NO7P	LPC(26:4)	GP	LPC	-	1.19894e+06	703429	757746	501208	273542	378761	306377	473495	304020	467698	368944	449754	1.32331	0.139105	0.621531	-0.686102	insig
C6H7FO2	1-Fluorocyclohexadiene-cis,cis-1,2-diol	Alcohol and amines	Alcohols	-	1.0835e+07	9.51964e+06	1.16582e+07	1.07743e+07	1.41117e+07	1.15529e+07	1.03363e+07	1.01569e+07	1.06098e+07	1.06014e+07	1.08236e+07	1.21017e+07	0.638675	0.383615	0.944164	-0.0828902	insig
C6H5Cl2N	3,4-Dichloroaniline	Benzene and substituted derivatives	Benzene and substituted derivatives	95-76-1	228919	254775	239518	218688	242894	206050	235316	224121	224549	199386	221331	232650	0.809037	0.341042	0.961539	-0.0565828	insig
C27H42O4	7alpha-Hydroxy-3-oxo-4-cholestenoic acid	Bile acids	Bile acids	115538-85-7	470988	390340	305480	306583	208247	122230	166024	100797	388553	168631	224388	105036	1.2974	0.13694	0.63942	-0.645165	insig
C9H21N	Tripropylamine	Alcohol and amines	Amines	102-69-2	275979	214575	217830	293896	328599	225297	266703	194640	262785	302547	189722	195457	0.721995	0.402753	0.907259	-0.140414	insig
C21H18O11	Genistein-4'-glucuronide	Benzene and substituted derivatives	Benzene and substituted derivatives	245084-07-5	1.16817e+06	2.42414e+06	2.4772e+06	1.63828e+06	1.67357e+06	933733	3.12058e+06	642056	936989	1.87431e+06	1.86392e+06	240059	0.832483	0.600321	0.841284	-0.249336	insig
C25H48NO7P	LPC(17:2/0:0)	GP	LPC	-	67378	45952.5	79980.7	89850.3	14413.7	52142.3	50747.8	20650.4	21017.6	57846.3	46794.6	25155.2	0.968705	0.138584	0.635404	-0.654254	insig
C27H52NO7P	LPC(19:2)	GP	LPC	-	129310	54510.9	109056	95398.4	55496.7	42607.5	58515.2	25590.6	22056.1	61157	73954.3	47133.6	1.43958	0.0819677	0.592967	-0.753976	insig
C26H50NO6P	LPC(O-18:3)	GP	LPC-O	-	89428.6	162175	91809.3	47999.2	139758	23479.8	28499.3	36492.7	19853	28321	23372.1	20496.2	2.05482	0.0269895	0.283123	-1.8205	down
C22H46NO6P	LPE(O-17:1)	GP	LPE	-	30199.3	24083.1	31425.7	10250.7	14936.4	16329.4	6648.56	6549.19	5585.24	9612.94	10814.1	9581.06	2.19274	0.0130502	0.383504	-1.38269	down
C30H56NO7P	LPC(22:3)	GP	LPC	-	113615	91233	104359	58206.8	64753.2	66904.6	48706.5	23718.7	23936.2	58603.3	41947.5	44230.8	2.108	0.00429401	0.483184	-1.04936	down
C15H15NO8	3-Indole carboxylic acid glucuronide	Heterocyclic compounds	Indole and Its derivatives	-	1.17849e+06	953674	1.31911e+06	308854	715846	375039	1.25197e+06	1.8808e+06	3.41547e+06	1.95584e+06	2.32933e+06	1.40987e+06	1.85804	0.00972374	2.52386	1.33563	up
C17H37NO	1-desoxymethylsphinganine	SL	SM	1219484-98-6	512415	522971	461404	490151	482120	401391	435063	527683	523049	446545	471019	497012	0.0939763	0.838718	1.01042	0.0149593	insig
C19H38N2O3	Cocamidopropyl betaine	FA	Others	61789-40-0	1.5089e+06	1.4964e+06	1.37819e+06	5.44306e+06	2.09636e+06	1.09271e+06	1.51425e+06	2.77152e+06	1.47802e+06	1.21722e+06	1.85582e+06	2.12369e+06	0.0990129	0.644522	0.842106	-0.247926	insig
C13H8Cl2N2O4	Niclosamide	Others	Medicine	50-65-7	115078	133808	130144	81271.7	105487	92716.2	86059	1.16004e+06	99540.8	84168	77145.1	107070	0.435483	0.412908	2.45105	1.2934	insig
C32H54NO7P	LPC(24:6e)	GP	LPC	-	435017	305202	339961	301050	98228	165846	148717	86860.7	141924	164972	174962	100413	1.6868	0.03872	0.497081	-1.00845	down
C28H56NO7P	PAF C-18:1	GP	LPC	85966-90-1	886721	303465	396134	241228	233524	457277	171262	86069.7	91588.2	197765	332218	382979	1.54418	0.10144	0.501075	-0.996901	insig
C28H58NO7P	1-Octadecyl-2-acetyl-sn-glycero-3-phosphocholine	GP	LPC	74389-69-8	9	93290.6	89895.3	73633.2	76684.4	40934.8	30675	29588.5	862.302	31247.3	27404	41006.5	0.0720007	0.0599633	0.429389	-1.21964	insig
C27H44O2	7-Ketocholesterol	Hormones and hormone related compounds	Hormones and hormone related compounds	566-28-9	624231	672253	521930	190006	169624	157920	140971	211459	181049	157977	136180	249621	1.53617	0.088169	0.461161	-1.11666	insig
C19H28O2	Testosterone	Hormones and hormone related compounds	Hormones and hormone related compounds	58-22-0	213473	249609	209388	207921	201288	204830	193957	205534	219116	185308	168162	209711	1.27479	0.125689	0.918601	-0.12249	insig
C14H18N2O5	gamma-Glu-Phe	Amino acid and Its metabolites	polypeptide	7432-24-8	7.08163e+06	5.48106e+06	8.5462e+06	6.38904e+06	1.05114e+07	8.58631e+06	5.34253e+06	6.74757e+06	6.33367e+06	7.28386e+06	6.59803e+06	7.47892e+06	0.96929	0.201751	0.853826	-0.227986	insig
C18H33NO	Linoleamide	Alcohol and amines	Amines	766652	251667	144308	84558.2	151509	239740	34675.6	59234.3	64868.3	62075.8	41932.7	102681	78042.2	1.44786	0.0620619	0.451024	-1.14873	insig
C18H38NO5P	S1P(d18:1)	SL	SPH	26993-30-6	2.22813e+06	1.84289e+06	2.19414e+06	2.22308e+06	1.45068e+06	1.1407e+06	997461	1.04292e+06	1.24288e+06	1.60388e+06	1.11231e+06	906058	1.98614	0.0123237	0.623263	-0.682086	down
C28H54NO6P	LPC(O-20:3)	GP	LPC-O	-	835797	450121	593688	331809	162417	183363	147055	37200.1	75057.7	145725	141574	91530.5	2.09222	0.0283871	0.249548	-2.00261	down
C33H63NO4	Carnitine C26:1	FA	CAR	-	35622.7	34732.6	33913	16602.3	16406.3	22569.4	12444.1	14063.7	27270.2	17837.3	16689.3	18456.9	1.50985	0.0742216	0.667901	-0.582293	insig
C31H51NO4	Carnitine C24:5	FA	CAR	-	286465	185915	306941	201687	71579.1	233039	180226	64454	99694.7	190986	131055	83093.3	1.36967	0.0566755	0.582991	-0.778455	insig
C31H49NO4	Carnitine C24:6	FA	CAR	-	43229.3	45552	34652.4	24303.1	12464.5	14924.8	15078.2	7194.45	10272.7	7924.13	8921.71	12006.2	2.07991	0.021082	0.35059	-1.51214	down
C32H54NO7P	LPC(24:6/0:0)	GP	LPC	-	246555	233055	101338	220942	80481.7	69535.3	83129.4	39592.5	91618.2	70528.4	56905.9	66315.2	1.79876	0.0435796	0.428708	-1.22193	down
C4H9NO3	L-Threonine	Amino acid and Its metabolites	Amino acids	72-19-5	71443.9	353775	69145.3	745285	674935	92180.9	82974	33576.2	71640.6	145080	459075	86896.6	0.951112	0.22584	0.438139	-1.19054	insig
C3H8NO6P	O-Phospho-L-Serine	Amino acid and Its metabolites	Amino acid derivatives	407-41-0	143630	121545	131004	155090	130307	136812	136815	129957	72669.5	88859.6	65479.2	127306	1.49932	0.0516657	0.758911	-0.397996	insig
C9H10O5	4-Hydroxy-3,5-dimethoxybenzoic acid	Benzene and substituted derivatives	Phenolic acids	530-57-4	76179.4	75989.9	54352.8	44666.8	17053.2	59712.2	44816	22914.7	17659.4	72170.6	18842.7	41544.3	1.10254	0.172769	0.664568	-0.589512	insig
C7H6O4	2,5-Dihydroxybenzoic acid	Benzene and substituted derivatives	Phenolic acids	490-79-9	75576.5	71522	117641	51647.2	50710.3	229684	158350	115163	84026.8	125377	87768.5	134073	0.965257	0.570588	1.18093	0.239928	insig
C10H12N5O7P	Guanosine 3',5'-Cyclic Monophosphate	Nucleotide and Its metabolites	Nucleotide and Its metabolites	7665-99-8	138773	93473.3	110079	139615	203963	87760.6	175306	212418	158791	155668	152155	156423	1.50595	0.0829519	1.30646	0.385662	insig
C15H11I4NO4	L-Thyroxine	Hormones and hormone related compounds	Hormones and hormone related compounds	51-48-9	15586.7	15827.4	9284.81	14183	11152.1	9281.88	14773.4	10681.9	14539.1	13265.3	15542.3	2957.65	0.47209	0.802149	0.952781	-0.0697828	insig
C8H11NO3	Norepinephrine	Hormones and hormone related compounds	Hormones and hormone related compounds	51-41-2	30017.7	30173.6	19329.3	27221.6	21798.3	24014.1	11712.5	25182.6	33037.1	20782.7	26675	10005	0.98866	0.337344	0.835077	-0.260018	insig
C14H6N2O8	Pyrroloquinoline Quinone	Organic acid and Its derivatives	Organic acid and Its derivatives	72909-34-3	5507860	5662075	8181940	3839415	4451865	3890780	7578175	10382070	26144870	3837705	6423395	1.41579e+06	0.468831	0.316523	1.76895	0.822895	insig
C6H8O7	Citric Acid	Organic acid and Its derivatives	Organic acid and Its derivatives	77-92-9	7.21148e+07	81761750	5.09036e+07	51920220	95195085	4.82941e+07	6.70261e+07	1.79101e+08	1.97449e+08	68878580	156263355	28656310	0.887179	0.14781	1.74261	0.801251	insig
C12H22O11	D-Trehalose	Carbohydrates and Its metabolites	Sugars	99-20-7	926340	357120	966605	224913	375500	1186595	832430	1047175	171368	492520	520955	1206765	0.143411	0.867195	1.058	0.0813361	insig
C4H6O4	D-Erythronolactone	Aldehyde,Ketones,Esters	Esters	15667-21-7	4785775	1.85934e+06	5051390	2.0187e+06	2.41316e+06	5104915	5310570	4997885	4182205	2.24622e+06	3935315	5359005	0.926323	0.348681	1.22596	0.293914	insig
C12H22O11	Lactose	Carbohydrates and Its metabolites	Sugars	63-42-3	926340	357120	966605	224913	375500	1186595	832430	1047175	171368	492520	520955	1206765	0.143411	0.867195	1.058	0.0813361	insig
C12H22O11	Lactulose	Carbohydrates and Its metabolites	Sugars	4618-18-2	926340	357120	966605	224913	375500	1186595	832430	1047175	171368	492520	520955	1206765	0.143411	0.867195	1.058	0.0813361	insig
C12H22O11	Maltose	Carbohydrates and Its metabolites	Sugars	69-79-4	926340	357120	966605	224913	375500	1186595	832430	1047175	171368	492520	520955	1206765	0.143411	0.867195	1.058	0.0813361	insig
C8H11NO3	Pyridoxine	CoEnzyme and vitamins	CoEnzyme and vitamins	65-23-6	25005	69528.5	44191.4	55035.4	41079.2	32263.9	44195.6	44890.8	48635.3	74669.1	50648	58109.7	0.922223	0.291509	1.20234	0.265842	insig
C5H4N2O4	Orotic Acid	CoEnzyme and vitamins	CoEnzyme and vitamins	65-86-1	215225	186795	162879	188465	130535	129272	169859	317994	357474	188465	236870	83218.3	0.670364	0.238357	1.33628	0.418224	insig
C9H7NO	Indole-3-Carboxaldehyde	Heterocyclic compounds	Indole and Its derivatives	487-89-8	90486.6	142730	186769	87321.5	66422.6	139359	86397.6	70633.5	83301.2	88830.9	73809.2	119382	1.1537	0.154493	0.732523	-0.449054	insig
C12H14O5	3,4,5-Trimethoxycinnamic Acid	Organic acid and Its derivatives	Organic acid and Its derivatives	90-50-6	6796.84	7731.41	19082.8	13569.8	7560.14	12908.4	8337.09	1407	1899.92	9314.2	3958.6	4922.64	1.70318	0.0266122	0.44109	-1.18086	down
C5H6O6	4-Hydroxy-2-Oxoglutaric Acid	Organic acid and Its derivatives	Organic acid and Its derivatives	1187-99-1	171291	91527.3	87126	93575.7	228633	89066.9	87134.6	119430	92286.7	101905	107106	67668.7	0.928066	0.268902	0.756063	-0.403422	insig
C10H12N2O3	L-kynurenine	Amino acid and Its metabolites	Amino acid derivatives	343-65-7	49571.3	62324.4	43075.2	60108	147375	112721	64641.4	20341.2	56160.6	76607	55268	22794.1	1.14552	0.161648	0.622534	-0.683775	insig
C4H6O6	L-Tartaric Acid	Organic acid and Its derivatives	Organic acid and Its derivatives	87-69-4	45010	41092	26656.5	25616	16467.3	11670	35907.9	18340	28214.1	15005	16467.3	31813.5	0.331749	0.606283	0.8753	-0.192151	insig
C5H5NO2	Pyrrole-2-Carboxylic Acid	Organic acid and Its derivatives	Organic acid and Its derivatives	634-97-9	57609.8	42783.1	66316.5	49961.6	54289.7	53978.8	44347.5	23834.1	50448.5	55185	43731.7	32803.9	1.44576	0.0577692	0.770453	-0.376221	insig
C6H6N2O2	Urocanic Acid	Organic acid and Its derivatives	Organic acid and Its derivatives	104-98-3	151576	154066	205155	193167	153420	146745	100040	76690	129810	145777	145774	150085	1.66183	0.0237445	0.7451	-0.424495	down
C6H12O4	(Rs)-Mevalonic Acid	Organic acid and Its derivatives	Organic acid and Its derivatives	150-97-0	166727	179876	388208	192471	163994	227387	135168	111356	141987	149482	51715.3	88120.2	1.86007	0.0272172	0.514028	-0.960082	down
C6H6N4O3	1-Methyluric Acid	Amino acid and Its metabolites	Amino acid derivatives	708-79-2	917535	675236	971751	734776	104427	697859	903993	397620	471519	999635	953048	80629.5	0.284296	0.80875	0.928043	-0.107737	insig
C6H11NO3	Allysine	Amino acid and Its metabolites	Amino acids	1962-83-0	63254.4	76469.4	115223	63861.8	56928.7	70020	77463	40388.6	48311.3	91700	98370	138405	0.139798	0.644266	1.10966	0.150115	insig
C5H11O7P	2-Deoxyribose 1-Phosphate	Carbohydrates and Its metabolites	Phosphate sugars	17210-42-3	785233	269084	674671	742942	298307	828128	685855	467985	421380	935965	721082	795984	0.596767	0.593587	1.11947	0.162813	insig
C4H8O4	L-Erythrulose	Carbohydrates and Its metabolites	Sugars	533-50-6	185125	246885	238540	345425	327045	143410	211830	50075	266920	265250	261910	370485	0.391739	0.856326	0.959662	-0.0594021	insig
C6H13NO3S	Cyclamic acid	Organic acid and Its derivatives	Organic acid and Its derivatives	100-88-9	546906	275679	357873	187252	1.2975e+06	253895	280206	124435	602413	632008	702147	133119	0.362011	0.721416	0.847632	-0.23849	insig
C22H34O3	Ginkgoic acid	Organic acid and Its derivatives	Organic acid and Its derivatives	22910-60-7	6.41292e+07	6.00479e+07	6.41927e+07	7.03129e+07	7.27982e+07	6.13089e+07	6.48066e+07	6.06545e+07	7.53137e+07	6.37028e+07	5.79088e+07	7.47097e+07	0.189403	0.846762	1.01096	0.0157311	insig
C6H8N2O4	Hydantoin-5-propionic acid	Organic acid and Its derivatives	Organic acid and Its derivatives	5624-26-0	33340	64403.3	38345	49962.6	51878.5	51680	60020	29385.7	50441.3	30010	58360.7	40010	0.404746	0.629662	0.926171	-0.11065	insig
C12H24O11	Maltitol	Carbohydrates and Its metabolites	Sugar alcohols	585-88-6	30048.3	22472.5	7843.88	24172	25515.4	38345	26424.7	14753.2	12384.9	23027.7	24893.9	20019.3	0.380946	0.369175	0.818774	-0.288463	insig
C7H8O2	4-Hydroxybenzyl alcohol	Benzene and substituted derivatives	Benzene and substituted derivatives	623-05-2	26197.1	52824.5	45689.3	27842.2	7529.9	58624.4	27797.8	24194.2	19576	30188.6	27003.3	26139.3	0.460418	0.238293	0.708249	-0.497672	insig
C10H12O3	Propylparaben	Benzene and substituted derivatives	Phenolic acids	94-13-3	9791.21	13270.9	12371.6	16475.6	10003.8	9749.06	12202.3	21971.7	10653.5	14204.9	11328.8	22245.4	1.0627	0.191119	1.29227	0.369903	insig
C13H22N4O8S2	Cysteine-glutathione disulfide	Amino acid and Its metabolites	Small Peptide	13081-14-6	361903	397912	319935	217827	405275	253895	295550	264801	259725	293349	399573	209225	0.819801	0.360607	0.880146	-0.184185	insig
C5H9NO4	N-Methyl-D-Aspartic Acid	Amino acid and Its metabolites	Amino acid derivatives	6384-92-5	81695	34328.2	96705	21707.7	16831.8	30556.7	111715	135070	170105	26675	25208.4	36675	0.87013	0.237956	1.79349	0.842767	insig
C3H5O6P	Phosphoenolpyruvate	Organic acid and Its derivatives	Phosphoric acids	138-08-9	21794.8	13808.7	16129	21422.4	13194.4	12601.9	11658.4	9578.23	13689.1	10065.1	10123.9	12166.1	1.87164	0.0247208	0.679939	-0.556524	down
C6H11NO3	4-Acetamidobutyric Acid	Organic acid and Its derivatives	Organic acid and Its derivatives	3025-96-5	28999.4	44529.4	38614.4	30198	25323.9	23026.4	26906.8	18390.8	12730.7	36127.6	29066.5	9837.58	1.43244	0.10408	0.697775	-0.519165	insig
C9H7NO	Indole-4-carboxaldehyde	Heterocyclic compounds	Indole and Its derivatives	1074-86-8	90486.6	142730	186769	87321.5	66422.6	139359	86397.6	70633.5	83301.2	88830.9	73809.2	119382	1.1537	0.154493	0.732523	-0.449054	insig
C5H12O9P2	2-Methyl-d-erythritol 2,4-cyclodiphosphate	Carbohydrates and Its metabolites	Phosphate sugars	143488-44-2	626501	649137	445229	729187	478427	565495	649917	400979	248860	547855	491407	402677	1.27792	0.112477	0.784692	-0.349801	insig
C26H45NO6S	Tauroursodeoxycholic acid	Bile acids	Bile acids	14605-22-2	540975	535190	1.02709e+06	620575	647589	846931	702142	368497	442172	501246	444077	543585	1.51614	0.0591852	0.711586	-0.49089	insig
C4H8O4	Erythrose	Carbohydrates and Its metabolites	Sugars	583-50-6	185125	246885	238540	345425	327045	143410	211830	50075	266920	265250	261910	370485	0.391739	0.856326	0.959662	-0.0594021	insig
C6H13O7P	Mevalonate 5-phosphate	Organic acid and Its derivatives	Phosphoric acids	73566-35-5	352146	677509	311070	656565	431582	417298	511078	365543	470050	604077	481895	205920	0.373154	0.692236	0.927057	-0.109269	insig
C7H5N3O2	5-nitrobenzimidazole	Heterocyclic compounds	Heterocyclic compounds	94-52-0	58218.8	66800.6	56117.3	85847.7	67456.6	61797.8	57580.2	66351.1	65862.4	48544.8	73354.5	50062.4	0.734136	0.356752	0.912973	-0.131356	insig
C10H13NO6S	L-tyrosine methyl ester 4-sulfate	Amino acid and Its metabolites	Amino acid derivatives	-	38360.6	35199.8	62211.7	66357.6	30612.5	53014.4	36219.5	24628.9	42591.9	29292.3	49273.7	47360.8	0.8585	0.233459	0.802666	-0.317128	insig
C8H8O3	2-hydroxyphenylacetic acid	Organic acid and Its derivatives	Organic acid and Its derivatives	614-75-5	154851	112635	85366.1	61610.6	45504	59165.3	40055.9	24631	26025.1	55228.3	46833.7	47817.3	1.94045	0.0383461	0.463448	-1.10952	down
C8H8O3	4-Hydroxy-3-methylbenzoic acid	Organic acid and Its derivatives	Organic acid and Its derivatives	499-76-3	161660	121742	75416.2	81497.1	40409.5	58861.9	43743.5	31840.4	32338	43528.7	40829.5	43600.2	2.01171	0.0380178	0.43715	-1.1938	down
C7H6O4	2,3-Dihydroxybenzoic acid	Organic acid and Its derivatives	Organic acid and Its derivatives	303-38-8	75576.5	71522	117641	51647.2	50710.3	229684	158350	115163	84026.8	125377	87768.5	134073	0.965257	0.570588	1.18093	0.239928	insig
C7H6O3	3-Hydroxybenzoic Acid	Organic acid and Its derivatives	Organic acid and Its derivatives	36320	214363	267049	277652	148187	125221	129422	295451	221635	142735	266631	123331	181561	0.145234	0.776165	1.05977	0.0837537	insig
C9H10O2	(R)-(-)-2-Phenylpropionic Acid	Organic acid and Its derivatives	Organic acid and Its derivatives	7782-26-5	259695	133171	257571	98842.2	223038	292870	69502.3	188554	226325	367025	365002	48312.4	0.438245	0.99907	0.999631	-0.000532276	insig
C18H36O3	12-Hydroxyoctadecanoic acid	FA	FFA	106-14-9	103945	72708.6	59911	86758.8	62144.2	67142.1	58687.7	110839	149567	54837.7	89209.4	11999.8	0.392505	0.862673	1.04978	0.0700865	insig
C20H30O4	20-COOH-AA	FA	Oxidized lipids	79551-84-1	18564.1	9090.14	2479.32	20965.6	12615.8	13010.1	5606.61	10762.8	133818	12222.2	27349.3	6384.49	0.610947	0.378121	2.55645	1.35414	insig
C6H15O9P	Sorbitol 6-phosphate	Carbohydrates and Its metabolites	Phosphate sugars	20479-58-7	37261.4	62353.5	34450.8	93246.9	113605	60465.5	49204.9	37071.2	43731.1	107342	87649.7	50930.1	0.157602	0.809658	0.936583	-0.0945207	insig
C15H14O3	Equol	Hormones and hormone related compounds	Hormones and hormone related compounds	531-95-3	187858	230276	380787	123459	134025	430774	435684	137566	140464	652319	220268	194095	0.256618	0.634951	1.19716	0.259619	insig
C6H10O5	2-Hydroxyadipic acid	Organic acid and Its derivatives	Organic acid and Its derivatives	18294-85-4	84473.5	90414.8	87564	63613.5	71638.8	80097.8	95447.6	109348	142458	90545.3	77248.1	83938.6	1.3934	0.096571	1.25363	0.326107	insig
C11H14N4O2	Cyclo(his-pro)	Amino acid and Its metabolites	Small Peptide	53109-32-3	898657	690024	970396	765977	739133	771935	823929	841337	1.02627e+06	793860	867391	785342	0.765871	0.393976	1.06245	0.0873917	insig
C7H14O8	Gluceptate	Carbohydrates and Its metabolites	Sugar acids	17140-60-2	11712.5	29946.5	22232.8	23962.6	16535.6	5459.23	22993.5	10130.9	13296.1	27885.1	12476.6	19980.3	0.00309079	0.913333	0.971899	-0.0411211	insig
C9H10O4	Hydroumbellic acid	Benzene and substituted derivatives	Phenolics	5631-68-5	66086.7	89983.9	120147	103509	87911.3	83323.3	93300.9	101093	92786.9	76091.7	72806.1	120097	0.136886	0.93445	1.00946	0.0135906	insig
C6H8O7	Isocitric acid	Organic acid and Its derivatives	Organic acid and Its derivatives	320-77-4	7.21148e+07	81761750	5.09036e+07	51920220	95195085	4.82941e+07	6.70261e+07	1.79101e+08	1.97449e+08	68878580	156263355	28656310	0.887179	0.14781	1.74261	0.801251	insig
C10H10O4	Ferulic acid	Organic acid and Its derivatives	Organic acid and Its derivatives	537-98-4	46586.7	51949.8	129743	61586.2	46612.5	101953	56887.2	35203.9	26657.9	43925.9	31390.7	31135.2	1.74492	0.0540577	0.513651	-0.961139	insig
C5H10N2O3	Hydroxypiperazic acid	Heterocyclic compounds	Heterocyclic compounds	-	2.3764e+06	8609425	2.65187e+06	8217220	10482375	3.3872e+06	3.38983e+06	2.1702e+06	3.91293e+06	3.70645e+06	7567635	5004785	0.574147	0.34041	0.720845	-0.472238	insig
C5H11O7P	2-Deoxyribose 5'-phosphate	Nucleotide and Its metabolites	Nucleotide and Its metabolites	102916-66-5	412471	453788	329167	541905	368592	406948	359288	277620	213908	479323	431096	397927	0.991968	0.270735	0.859241	-0.218865	insig
C9H10O4	Dihydrocaffeic acid	Organic acid and Its derivatives	Organic acid and Its derivatives	1078-61-1	57390.9	127107	137195	112222	140145	115868	99484.6	133834	102108	114655	125075	89712.1	0.0274171	0.775397	0.963677	-0.0533777	insig
C12H22O11	Palatinose	Heterocyclic compounds	Heterocyclic compounds	58166-27-1	23377	18340	27438	13340	34605.6	33086.2	61440.8	36675	26503.6	30010	21675	16141.4	0.744918	0.368656	1.28138	0.357694	insig
C20H30O2	Isokaurenoic acid	Organic acid and Its derivatives	Organic acid and Its derivatives	6730-83-2	664989	668323	332160	615071	713468	517358	176390	504541	860122	442038	516607	681812	0.582398	0.631109	0.90606	-0.142322	insig
C9H10O2	M-toluene acetic acid	Organic acid and Its derivatives	Organic acid and Its derivatives	621-36-3	241044	165261	271672	107058	230178	267171	62208.2	158712	235480	388749	332639	51972	0.613693	0.892633	0.958963	-0.0604529	insig
C8H8O4	3-Hydroxy-4-methoxybenzoic acid	Benzene and substituted derivatives	Benzene and substituted derivatives	645-08-9	27349.7	30193.8	26630	20430.6	14103	25018.9	45129.3	20606.5	7580.14	35509.3	16036.3	21741.5	0.340556	0.939058	1.02002	0.0285935	insig
C6H10O4S	3,3''-thiodipropionic acid	Organic acid and Its derivatives	Organic acid and Its derivatives	111-17-1	49530.8	41051.3	41786.5	33975.5	25540.5	24446.8	33491.2	48284.4	54401.5	33896.6	49076.7	21448.1	0.325533	0.549007	1.11218	0.153385	insig
C18H26O5	Zereno	Benzene and substituted derivatives	Benzene and substituted derivatives	26538-44-3	75745.4	58695.2	64023.8	97216.2	70417.8	57301.9	89717.2	79651.5	63454.6	61542.5	57594.3	70003.3	0.0696692	0.976268	0.996606	-0.00490442	insig
C24H32NaO8	Estradiol 3-(β-D-Glucuronide) (sodium salt)	Hormones and hormone related compounds	Hormones and hormone related compounds	14982-12-8	19913.2	18350.5	53961.1	8539.75	6710.36	66549.2	19121.3	30662.9	18686	12942.9	15028.7	7745.27	0.457786	0.319393	0.598693	-0.740111	insig
C24H32NaO8	Estradiol 17-(β-D-Glucuronide) (sodium salt)	Hormones and hormone related compounds	Hormones and hormone related compounds	15087-02-2	7719.25	11958.5	29272.4	2696.25	7756.78	42533.1	9554.42	10802.2	22496.4	11630.1	5890.28	3812.31	0.374394	0.391515	0.629664	-0.667346	insig
C20H34O5	15(R)-Prostaglandin E1	FA	Oxidized lipids	20897-91-0	392923	313668	338679	159570	149325	332467	17277.2	318982	104187	40494.4	83178.1	25192.6	1.87708	0.0148909	0.349401	-1.51704	down
C6H8O7	D-threo-Isocitric acid	Organic acid and Its derivatives	Organic acid and Its derivatives	6061-97-8	134107	131366	108871	83125.1	100161	87551.9	82039.5	96350.6	131753	83118.4	151028	70839.6	0.466239	0.756755	0.953419	-0.0688182	insig
C10H12O4	Hydroferulic acid	Organic acid and Its derivatives	Organic acid and Its derivatives	1135-23-5	17015.6	54278.3	38111.5	24345.7	7759.1	35890.8	34946.4	10555.1	2197.06	35373.3	11915.8	33517.5	0.798643	0.391967	0.724378	-0.465186	insig
C24H40O5	beta-Muricholic acid	Bile acids	Bile acids	2393-59-1	142910	236568	171199	254823	97197.4	159763	144918	20332.4	75737.5	122778	80637	24159.3	1.73615	0.0111797	0.441016	-1.1811	down
C26H43NO5	Glycodeoxycholic acid	Bile acids	Bile acids	360-65-6	15475.2	14975	18958	41848.3	3667.85	9040.07	14269.9	2071.38	877.44	11124.2	6156.53	14164.2	1.20468	0.162548	0.468079	-1.09518	insig
C11H21N5O3	Arg-Pro	Amino acid and Its metabolites	Small Peptide	2418-69-1	25883.2	34818.8	28512.1	42832.4	38685.3	45604.2	31477.2	32878.3	106339	43394.7	41452.8	36374.8	0.894108	0.340463	1.34937	0.432284	insig
C6H10N2O5	Asp-Gly	Amino acid and Its metabolites	Small Peptide	3790-51-0	37184.5	111235	48888.9	90701.8	91883.5	36502.7	39439.1	45566.5	111228	76719.8	102253	61557.4	0.174922	0.853253	1.04891	0.0688973	insig
C5H10O6	D-ribonate lithium salt	Carbohydrates and Its metabolites	Sugars	642-98-8	747504	812207	643432	1.11515e+06	845653	538837	531672	375390	442794	1.0642e+06	691544	541177	1.25833	0.205051	0.775451	-0.366892	insig
C12H20N4O3	His-Ile	Amino acid and Its metabolites	Small Peptide	129050-48-2	16675	3340	135070	15005	5203.2	12107.3	41680	23340	18340	8957.26	5886.72	21692.3	0.283864	0.621004	0.639787	-0.644337	insig
C9H16N2O5S	Met-Asp	Amino acid and Its metabolites	Small Peptide	14595-65-4	123386	313969	179157	220496	376624	180070	175469	152060	101447	169129	222311	186473	1.09338	0.170952	0.722456	-0.469019	insig
C9H16N2O4	Thr-Pro	Amino acid and Its metabolites	Small Peptide	46398-79-2	240676	247548	270114	211810	237133	258007	284540	270167	271341	251847	298635	227520	1.25699	0.108298	1.0947	0.130534	insig
C8H16N2O3	Leu-Gly	Amino acid and Its metabolites	Small Peptide	686-50-0	462524	722838	568636	653449	592996	409724	472902	585910	803177	571578	785689	494416	0.459699	0.517407	1.089	0.123004	insig
C6H6N2O2	2-pyrimidine acetic acid	Heterocyclic compounds	Heterocyclic compounds	66621-73-6	335998	399294	309006	219160	358764	277685	204397	381089	311072	246695	222674	274334	0.997278	0.269603	0.863338	-0.212003	insig
C4H12N3O4P	Creatinolfosfate	Organic acid and Its derivatives	Phosphoric acids	6903-79-3	77368.7	41680	93370	77477.6	121725	111838	85691.5	21829.6	87851.4	66453.7	83365	6670	1.0554	0.157153	0.672184	-0.573071	insig
C10H15N4O14P3	Inosine 5'-triphosphate	Nucleotide and Its metabolites	Nucleotide and Its metabolites	132-06-9	9	9	9	9	9	9	17636.3	15714.6	12977.3	11670	1670	16354.5	2.59018	0.00312713	1407.83	10.4593	up
C10H10O4	Isoferulic acid	Benzene and substituted derivatives	Benzene and substituted derivatives	25522-33-2	46586.7	51949.8	129743	61586.2	46612.5	101953	56887.2	35203.9	26657.9	43925.9	31390.7	31135.2	1.74492	0.0540577	0.513651	-0.961139	insig
C7H5NO5	5-Nitrosalicylic acid	Benzene and substituted derivatives	Benzene and substituted derivatives	96-97-9	442774	283254	957788	371622	471558	833362	703823	354829	382895	1.17614e+06	703660	341673	0.213855	0.776211	1.09007	0.124418	insig
C14H11NO3	N-Benzoylanthranilic acid	Benzene and substituted derivatives	Benzene and substituted derivatives	579-93-1	24260.8	10737.4	72321.3	17707.1	19509.5	31225.3	32987.5	19998.4	26829.4	30679.7	34479.6	20477.3	0.335028	0.861164	0.941343	-0.0872069	insig
C16H17NO4	(S)-Norlaudanosoline	Benzene and substituted derivatives	Benzene and substituted derivatives	57073-15-1	11711.6	6167.34	7655.53	13802.2	10783	8553.67	15926.7	14852.7	8239.03	9436.2	9879.78	11232	0.937006	0.315209	1.18566	0.245686	insig
C22H28O3	Norethindrone acetate	Hormones and hormone related compounds	Hormones and hormone related compounds	51-98-9	15255.3	18195	17998.4	18394.3	14596.1	1332.61	10152.4	21013.3	10913.4	20724.5	24134.6	27993.2	0.6994	0.249049	1.33997	0.422198	insig
C26H51O8P	PA(5:0/18:0)	GP	PA	-	149638	43401.7	100159	191115	97784.9	153982	101556	45229.2	14662.3	187634	99981.1	50903.4	1.01437	0.260103	0.679228	-0.558033	insig
C26H36O3	Estradiol cypionate	Hormones and hormone related compounds	Hormones and hormone related compounds	313-06-4	51345.4	69178.5	48334.4	69077.1	61535.9	53215.2	58307.4	68514.3	43970.8	74080.9	55124.2	62209.6	0.136995	0.786592	1.027	0.0384293	insig
C21H36O5	15-Methyl prostaglandin F2alpha	FA	Oxidized lipids	35700-23-3	51056.9	53995.8	46761.7	38598.5	51326.1	31192.3	36030.3	54982.3	53994.4	40382.9	33155.5	41654.6	0.426177	0.691399	0.953353	-0.0689172	insig
C21H34O4	9-deoxy-9-methylene-PGE2	FA	Oxidized lipids	61263-32-9	17698.1	4299.14	12248	3842.49	1729.74	22937.5	3851.95	4378.31	4585.39	8855.71	3782.98	5294.84	0.724562	0.192714	0.489988	-1.02918	insig
C26H45O9P	LPG(20:4)	GP	LPG	-	7721.75	5141.39	8203.96	9337.06	10722.2	7908.75	6028.98	3496.99	4322.12	7362.21	5275.94	4175.5	1.83704	0.0102244	0.625301	-0.677376	down
C26H52NO9P	LPS(20:0)	GP	LPS	-	131366	87109.6	158478	167856	57446.7	143190	66130.7	31431.6	48319.4	121819	101549	41874.9	1.58879	0.0361281	0.551514	-0.858531	down
C17H30O2	FFA(17:2)	FA	FFA	-	2.79449e+07	2.82504e+07	2.32892e+07	4.95166e+07	4.73289e+07	2.15543e+07	1.99157e+07	1.33197e+07	2.38972e+07	2.01623e+07	2.83833e+07	4.18957e+07	1.04544	0.221745	0.745759	-0.423219	insig
C5H11NO2S	L-Methionine	Amino acid and Its metabolites	Amino acids	63-68-3	3.01515e+06	5466305	4.62745e+06	7662515	6887705	11503630	7776805	5471500	6954155	3.514e+06	7604525	10507465	0.494681	0.778927	1.06807	0.0950019	insig
C8H15NO6	N-Acetylmannosamine	Carbohydrates and Its metabolites	Sugars	3615-17-6	176452	132273	112703	108174	152767	206111	105271	267273	184444	130418	247826	346645	1.13164	0.148971	1.44278	0.528847	insig
C6H14N2O	N-Acetylputrescine	Organic acid and Its derivatives	Organic acid and Its derivatives	18233-70-0	98969.8	136138	86786.1	108969	99066.9	100943	87972.3	82757.2	77842.8	64158.7	65324.2	79440.4	2.0304	0.00641148	0.725178	-0.463593	down
C5H14NO+	Choline	Tryptamines,Cholines,Pigments	Cholines	62-49-7	29975360	2.11188e+07	29060980	2.28546e+07	3.57533e+07	1.33178e+07	15049908	2.25818e+07	1.19597e+07	24903340	1.70598e+07	1.62038e+07	1.41296	0.0855731	0.70856	-0.497039	insig
C6H12O6	Myoinositol	Carbohydrates and Its metabolites	Sugar alcohols	87-89-8	3.56144e+08	2.91934e+08	3.78136e+08	3.81691e+08	2.78554e+08	361805292	4.04284e+08	2.76497e+08	2.81249e+08	3.67979e+08	364789440	304083898	0.239859	0.777284	0.975891	-0.0352087	insig
C9H8O	Trans-Cinnamaldehyde	Benzene and substituted derivatives	Benzene and substituted derivatives	14371-10-9	284131	153774	269223	126324	213170	319565	77191.6	142740	209709	377332	330565	54569.9	0.760361	0.655148	0.87258	-0.196641	insig
C5H12O5	Ribitol	Carbohydrates and Its metabolites	Sugar alcohols	488-81-3	133074	56685	175115	176995	135070	148415	129803	145080	147551	173445	101215	152423	0.411164	0.849237	1.02928	0.0416296	insig
C6H12O6	D-Fructose	Carbohydrates and Its metabolites	Sugars	57-48-7	3.56144e+08	2.91934e+08	3.78136e+08	3.81691e+08	2.78554e+08	361805292	4.04284e+08	2.76497e+08	2.81249e+08	3.67979e+08	364789440	304083898	0.239859	0.777284	0.975891	-0.0352087	insig
C10H7NO3	Kynurenic Acid	Amino acid and Its metabolites	Amino acid derivatives	492-27-3	43675.4	32788.3	75958	18654.3	27306.3	52457.4	59315.1	49304.4	33078.2	36974	38963.2	25886.6	0.121448	0.903078	0.970826	-0.0427158	insig
C11H12N2O4	N'-Formylkynurenine	Amino acid and Its metabolites	Amino acid derivatives	1022-31-7	113903	98554.1	55947.4	105219	106499	97509.1	112677	66543.3	78160.4	86074.8	79103	63395	0.916929	0.198928	0.841287	-0.24933	insig
C9H8O2	Cinnamic Acid	Organic acid and Its derivatives	Organic acid and Its derivatives	140-10-3	182578	97547.6	290219	84390.2	151193	185688	55719.5	138756	144730	166417	185231	43163.4	0.925926	0.29505	0.740223	-0.433969	insig
C4H9NO2	γ-Aminobutyric Acid	Amino acid and Its metabolites	Amino acid derivatives	20791	16937.3	12232.5	15841	49425.6	8447.63	26555.1	14070.6	23143.5	9387.5	11264.4	18340	4719.93	0.892783	0.264757	0.625205	-0.677599	insig
C20H30O	11-Cis-Retinol	CoEnzyme and vitamins	CoEnzyme and vitamins	22737-96-8	35497.2	24365.3	32913.5	29317	15034	11475.3	12853.9	6162.84	10825.1	16018.3	10398.9	6693.02	2.0155	0.0137985	0.423628	-1.23913	down
C10H7NO4	Xanthurenic Acid	Amino acid and Its metabolites	Amino acid derivatives	59-00-7	234289	110257	203663	81359	88530.9	163241	231593	112944	68287.4	234762	99359.1	101522	0.243466	0.892168	0.962699	-0.0548429	insig
C6H11NO3S	N-Formylmethionine	Amino acid and Its metabolites	Amino acid derivatives	4289-98-9	279573	198443	93699.9	880821	49996.9	33994.8	165863	57846.2	695674	27248.1	171618	15434.8	0.497177	0.697638	0.737822	-0.438655	insig
C20H23N7O7	10-Formyl-Thf	Heterocyclic compounds	Pteridines and derivatives	2800-34-2	223318	215666	83241.5	114868	145048	94907.5	208804	279522	334168	169999	193218	116097	1.24431	0.112327	1.48431	0.569788	insig
C9H7N	Isoquinoline	Heterocyclic compounds	Heterocyclic compounds	119-65-3	1.15362e+06	2.27685e+06	2.34738e+06	1.40011e+06	1.4234e+06	1.78245e+06	987572	888726	1.14289e+06	1.50865e+06	843603	1.32857e+06	1.80065	0.0286962	0.645236	-0.632101	down
C10H10N2O	Indole-3-acetamide	Heterocyclic compounds	Indole and Its derivatives	879-37-8	530411	409756	386576	632378	138116	528998	645016	257988	331786	567672	498870	157026	0.20795	0.79487	0.936077	-0.0953016	insig
C8H9NO	2-Phenylacetamide	Benzene and substituted derivatives	Benzene and substituted derivatives	103-81-1	75008.3	116751	109480	106945	64139	77591	75469.9	93927.2	65400.3	90161.1	119222	162614	0.32296	0.590794	1.10344	0.142002	insig
C4H9NO2S	Methylcysteine	Amino acid and Its metabolites	Amino acids	1187-84-4	874145	969846	891698	1.13781e+06	930455	767321	1.01517e+06	631612	939608	780169	1.16997e+06	2036125	0.495761	0.457182	1.17974	0.23847	insig
C6H8N2	2,5-Dimethyl-pyrazine	Heterocyclic compounds	Heterocyclic compounds	123-32-0	204849	171108	197189	165246	296959	170447	173708	202611	159072	200299	250683	174431	0.244447	0.764728	0.962685	-0.0548637	insig
C10H16O	cis-Citral	Aldehyde,Ketones,Esters	Aldehydes	5392-40-5	612530	174019	717635	756923	277052	272929	290749	167999	158605	750726	232799	513899	0.724082	0.431894	0.752298	-0.410623	insig
C4H10OS	3-(Methylthio)-1-propanol	Alcohol and amines	Alcohols	505-10-2	916680	1.21514e+06	780307	983579	358343	917479	1.13072e+06	296235	442935	657995	288080	1.36031e+06	0.81092	0.467792	0.807551	-0.308374	insig
C7H13NO	N-Cyclohexylformamide	Alcohol and amines	Amines	766-93-8	353658	339045	345594	303480	372250	285383	444931	443223	683618	308658	442680	268495	1.17126	0.16022	1.29618	0.374271	insig
C7H15NO2	Acetylcholine	Alcohol and amines	Polyamines	60-31-1	721391	652322	631971	456901	752019	431350	406166	805708	439375	418485	558175	450887	1.03735	0.282674	0.844442	-0.24393	insig
C33H34N4O6	Biliverdin	Tryptamines,Cholines,Pigments	Pigments	114-25-0	26616.4	21841.9	31859.3	18008.1	12286.3	21800.9	12792	33524.2	22257	16512.2	19431.5	13699.7	0.571248	0.582701	0.892788	-0.163611	insig
C9H7NO2	Indole-5-carboxylic acid	Heterocyclic compounds	Indole and Its derivatives	1670-81-1	86756.5	64777.2	53386.2	77423.7	56335.6	50527.8	53733.7	77481.2	84785.9	70773.7	60580.5	35711.1	0.239215	0.915106	0.984222	-0.0229447	insig
C11H11NO3	Methoxyindoleacetic Acid	Heterocyclic compounds	Indole and Its derivatives	3471-31-6	985050	924884	855106	1.0451e+06	920409	621812	1.06439e+06	1.67993e+06	1.94408e+06	847081	1.15266e+06	1.12175e+06	1.57646	0.0626135	1.45915	0.545127	insig
C24H36O5	7,12-Dioxolithocholic acid	Bile acids	Bile acids	517-33-9	12561.2	13474.2	3765.75	5583.32	9	13195.3	2730.83	2981.23	2091.71	4467	9871.98	737.737	0.00645486	0.150381	0.470902	-1.0865	insig
C7H16N2O	N-Acetylcadaverine	Alcohol and amines	Polyamines	32343-73-0	87236.4	149035	150629	193521	205050	208490	318695	149741	173814	165471	158636	382185	1.09474	0.229316	1.35674	0.440139	insig
C20H36O6	8,8a-deoxy-oleane	Others	Others	53428-54-9	280461	395470	178990	444348	188337	283749	270970	19242.8	45581.2	196748	68008.8	131947	1.71191	0.0151911	0.413524	-1.27396	down
C11H9NO2	3-Amino-2-naphthoic acid	Benzene and substituted derivatives	Phenolic acids	5959-52-4	168468	144773	145399	160861	153424	114376	158151	229398	267974	133095	162600	168797	1.27853	0.128587	1.26227	0.33602	insig
C20H23N7O7	Folinic acid	CoEnzyme and vitamins	CoEnzyme and vitamins	21314	223318	215666	83241.5	114868	145048	94907.5	208804	279522	334168	169999	193218	116097	1.24431	0.112327	1.48431	0.569788	insig
C10H18N2O5	2,4-diacetamino-2,4,6-triphenoxy-D-mannopyranose	Carbohydrates and Its metabolites	Sugar derivatives	-	256629	101737	61384.9	136047	82718.6	43303.6	26639.7	113211	52055.9	16979.4	36385.8	42735.7	1.60158	0.0989649	0.422409	-1.24329	insig
C7H5NS2	2-Mercaptobenzothiazole	Heterocyclic compounds	Heterocyclic compounds	149-30-4	93565.9	991835	263373	306306	371986	621613	566847	997845	295112	368247	448315	368722	0.662961	0.702035	1.14966	0.201211	insig
C15H22N6O5S	S-Adenosyl-L-Methionine	Amino acid and Its metabolites	Amino acid derivatives	17176-17-9	55015	83365	101710	68355	43345	40931.6	15005	13340	13706.1	50227.2	23340	6670	2.17134	0.00407964	0.311387	-1.68322	down
C26H47NO4	Carnitine C19:2	FA	CAR	-	406368	607003	406648	252473	388283	247859	247638	295310	362411	210276	169751	304059	1.47293	0.0860351	0.688479	-0.538515	insig
C11H17NO3	Isoprenaline	Hormones and hormone related compounds	Hormones and hormone related compounds	7683-59-2	66854.7	35010	75963.1	73576.4	68922.7	74435.1	38195	30010	58822	74049.8	50899.9	43345	1.2119	0.0956015	0.748101	-0.418696	insig
C4H6N2O2	1-Methyl-hydantoin	Heterocyclic compounds	Heterocyclic compounds	616-04-6	53784.7	38707.1	61459.2	34542.3	88000.6	83413.4	48345	55015	70300.1	63350	46288.5	50015	0.0808799	0.667392	0.92611	-0.110745	insig
C9H9NOS2	2-(2-Benzothiazolylthio)ethanol	Alcohol and amines	Alcohols	4665-63-8	9433.75	78151.3	20804.4	24429.3	28144	53610.8	36674	86974	36224.8	27088	40512	34769.9	0.819436	0.572822	1.22216	0.289431	insig
C8H15NO6	N-Acetyl-D-Galactosamine	Alcohol and amines	Amines	1811-31-0	176452	132273	112703	108174	152767	206111	105271	267273	184444	130418	247826	346645	1.13164	0.148971	1.44278	0.528847	insig
C21H30O4	Corticosterone	Hormones and hormone related compounds	Hormones and hormone related compounds	50-22-6	19328.5	78054.2	16670.8	25842.6	6571.94	16243.4	62379	69675.8	67094.4	13567.8	20108.7	46064.5	1.13494	0.211201	1.71402	0.777381	insig
C6H17N3	Caldine	Alcohol and amines	Amines	56-18-8	811458	556449	985181	891590	575117	719028	912403	729119	571381	833888	743164	650039	0.0760131	0.852738	0.978226	-0.0317601	insig
C21H40O4	MG(18:1/0:0/0:0)	GL	MG	111-03-5	92263.1	34902.5	44574.8	25017.4	13072.1	30578.6	23687.6	7893.01	3772.61	29580.3	30138.2	13003.5	1.47195	0.115708	0.449548	-1.15345	insig
C21H30O4	21-Deoxycortisol	Hormones and hormone related compounds	Hormones and hormone related compounds	641-77-0	86645.6	250628	87747.4	97749.5	30939.9	66274.7	165344	248753	250948	41367.6	78381.8	119667	0.777004	0.339433	1.45884	0.544826	insig
C10H13NO4	Methyldopa	Amino acid and Its metabolites	Amino acid derivatives	555-30-6	210565	359631	249541	279734	207837	278545	217064	196864	348373	228079	339714	279476	0.0518906	0.912421	1.01496	0.0214168	insig
C11H15N3O6	N4-Acetylcytidine	Nucleotide and Its metabolites	Nucleotide and Its metabolites	3768-18-1	59674.8	62019.8	71044	85071.7	92065.2	64142.3	62142	83816.7	98371.2	63820.7	49368.8	55104.3	0.36823	0.711655	0.950707	-0.0729278	insig
C12H16O3	alpha-Asarone	Others	Medicine	2883-98-9	59886.6	80452.1	92882.5	57479.9	62901.5	47851.4	74815	83883.8	71579.2	60604.5	68599.5	35538.1	0.205526	0.91332	0.983974	-0.0233083	insig
C20H21N3O3	Phe-Trp	Amino acid and Its metabolites	Small Peptide	24587-41-5	16178.9	26889.4	21288.9	19841.5	57179	22283.2	64646.9	30914.2	26024.3	15313.2	28429.6	53619	0.859695	0.369621	1.33781	0.419873	insig
C7H15NO2	N-Methylisoleucine	Amino acid and Its metabolites	Amino acids	-	15993.7	70244.1	108355	163917	102026	90778.6	108246	60310.6	62577.1	99436.8	58938.6	74473.6	0.057743	0.523734	0.841594	-0.248804	insig
C14H16N2O4	Cyclo(Phe-Glu)	Amino acid and Its metabolites	Small Peptide	-	42096.7	62162.3	45414.9	42445.1	51357.3	91197.1	37010.1	41239.5	35107.9	47348.9	30138.4	72902.8	1.00291	0.26276	0.788075	-0.343596	insig
C12H14N2O3	Cyclo(Tyr-Ala)	Amino acid and Its metabolites	Small Peptide	21754-26-7	36304.7	50569.7	88399.4	31653	44443	43413.3	29667	23068.8	15831.1	37053.9	24040.7	22098.1	1.98099	0.0339931	0.514818	-0.957866	down
C10H18N2O5	Ile-Asp	Amino acid and Its metabolites	Small Peptide	-	256629	101737	61384.9	136047	82718.6	43303.6	26639.7	113211	52055.9	16979.4	36385.8	42735.7	1.60158	0.0989649	0.422409	-1.24329	insig
C13H14N2O3	N-(3-Indolylacetyl)-L-alanine	Amino acid and Its metabolites	Amino acid derivatives	57105-39-2	38664.1	22320.9	30220.6	40250	20569.7	26281.6	28397.4	36389.3	30351.1	29751.5	36428.6	37532.9	0.855121	0.39149	1.11522	0.157324	insig
CH4N2O2	Hydroxyurea	Others	Others	127-07-1	1.24191e+07	1.30783e+07	1.54019e+07	1.59576e+07	1.674e+07	1.2675e+07	1.29423e+07	9.7639e+06	28654290	1.06193e+07	1.542e+07	1.28168e+07	0.0376996	0.830964	1.04573	0.0645037	insig
C26H45NO5S	Taurolithocholic acid	Bile acids	Bile acids	6042-32-6	1.10841e+06	528497	794582	994121	113026	592954	278611	63483.6	46287.2	294515	286756	243411	1.68697	0.0196266	0.293607	-1.76804	down
C11H11NO3	N-(3-Hydroxypropyl)phthalimide	Benzene and substituted derivatives	Benzene and substituted derivatives	883-44-3	297009	312165	258831	312102	331890	218335	340917	449487	542362	254697	374153	348288	1.50855	0.0658101	1.33495	0.416784	insig
C7H9NO	4-hydroxybenzylamine	Benzene and substituted derivatives	Benzene and substituted derivatives	696-60-6	21675	36675	26675	5005	8432.62	32298.1	25005	23340	20008.6	16675	21675	13340	0.224557	0.756517	0.91804	-0.123371	insig
C12H16O5	3-(3,4,5-trimethoxyphenyl)propionic acid	Organic acid and Its derivatives	Organic acid and Its derivatives	25173-72-2	180666	167631	102824	151965	45080.3	93168	53280	62956.8	44189.4	76628.8	32829	83223.5	1.76502	0.0271454	0.476313	-1.07002	down
C9H13N	2-Phenylpropylamine	Benzene and substituted derivatives	Benzene and substituted derivatives	582-22-9	203491	223423	386097	263840	261148	251311	273625	331155	158302	266974	196720	278325	0.356976	0.708272	0.947016	-0.0785401	insig
C16H22O4	α-CEHC	Benzene and substituted derivatives	Benzene and substituted derivatives	4072-32-6	190363	110807	448531	133055	101106	512913	112545	60385.7	95760.3	284952	159775	232137	0.783859	0.301901	0.631728	-0.662625	insig
C10H13N3O	4-Hydroxydebrisoquine	Benzene and substituted derivatives	Benzene and substituted derivatives	59333-79-8	120602	93350.2	187929	55049.5	56868.2	131307	139960	76338.1	55602.5	133814	99340.6	60653.1	0.368524	0.614744	0.876923	-0.189478	insig
C4H11O4P	Diethyl-phosphate	Aldehyde,Ketones,Esters	Esters	598-02-7	332060	154823	133380	317025	191488	155427	137007	312015	174416	147702	182286	100759	0.703107	0.430059	0.820886	-0.284746	insig
C6H11NO2	2-Pyrrolidineacetic acid	Amino acid and Its metabolites	Amino acid derivatives	56879-46-0	161765	195140	127577	175810	188879	214068	208490	234039	196779	197593	192748	360460	1.48953	0.103808	1.30743	0.386731	insig
C14H18N2O4	Tyr-Pro	Amino acid and Its metabolites	Small Peptide	51871-47-7	169520	125472	57125.1	122054	55891.4	51020.2	67398	30511.3	32508	46440.6	40031.2	40261.4	1.87362	0.0426677	0.442536	-1.17613	down
C10H18N2O5	Asp-Leu	Amino acid and Its metabolites	Small Peptide	3062-14-4	256629	101737	61384.9	136047	82718.6	43303.6	26639.7	113211	52055.9	16979.4	36385.8	42735.7	1.60158	0.0989649	0.422409	-1.24329	insig
C10H18N2O5	Asp-Ile	Amino acid and Its metabolites	Small Peptide	-	256629	101737	61384.9	136047	82718.6	43303.6	26639.7	113211	52055.9	16979.4	36385.8	42735.7	1.60158	0.0989649	0.422409	-1.24329	insig
C17H23N3O6	Glu-Phe-Ala	Amino acid and Its metabolites	Small Peptide	-	16642.8	7686.89	18133.1	29923.7	17133.7	32329	34396.3	14560.4	7766.62	32878.3	9683.27	15792.3	0.207848	0.855855	0.944424	-0.0824936	insig
C8H14N2O5	Hyp-Ser	Amino acid and Its metabolites	Small Peptide	-	43999	40645.1	44001.2	39545.9	42588.4	22711.4	34061.8	42243.9	51713.7	17033.1	34780.3	44107.2	0.309058	0.792819	0.959094	-0.0602556	insig
C12H16N2O4	Phe-Ser	Amino acid and Its metabolites	Small Peptide	16053-39-7	17424	16945.8	15444.4	18066.4	1513.89	15574.9	21085.4	11799.4	9609.35	15673.6	20118.3	15609.4	0.554511	0.648122	1.10505	0.144114	insig
C14H25N3O9	Kasugamycin	Others	Medicine	6980-18-3	85446.9	137874	95543.5	106284	56088.7	104482	87764.9	51631.2	61148.7	65426.3	73247.8	74319.1	1.54084	0.0492986	0.706035	-0.502189	down
C13H17NO4	Ethyl N-acetyl-L-tyrosinate	Amino acid and Its metabolites	Amino acid derivatives	840-97-1	94750.3	88141.2	93923.1	98633.7	86730.4	93510.2	88548.2	79769.2	78974	84327.2	92164.3	98839.1	1.132	0.165332	0.940494	-0.0885098	insig
C6H8O7	2,5-Didehydro-D-gluconate	Carbohydrates and Its metabolites	Sugar acids	2595-33-7	636114	450309	282998	387890	585064	530654	650176	2.33623e+06	933660	432512	992760	521150	1.48365	0.143677	2.04192	1.02992	insig
C12H11NO4	(2E,4E)-6-(2-aminophenyl)-2-hydroxy-6-oxohexa-2,4-dienoic acid	Organic acid and Its derivatives	Organic acid and Its derivatives	-	45786.7	95409.5	61008.7	37988.3	125436	87774.1	60397.3	24687.2	36594.1	78118.3	37850.5	10299.4	1.4314	0.0722594	0.546857	-0.870765	insig
C10H16N2O8	EDTA	Organic acid and Its derivatives	Organic acid and Its derivatives	60-00-4	5.93079e+08	6.28104e+08	6.73464e+08	6.0257e+08	633088431	5.85329e+08	6.38449e+08	6.83203e+08	7.43686e+08	6.07309e+08	6.25363e+08	5.67609e+08	0.666085	0.407219	1.04037	0.0570912	insig
C29H56NO9P	Pov-pc	GP	PC	121324-31-0	771643	343599	343607	308670	166206	172070	212023	121850	193907	275005	162567	61733.7	1.56285	0.10732	0.487742	-1.03581	insig
C15H18N2O	Huperzine A	Alcohol and amines	Amines	102518-79-6	51962.9	58174.7	42442.7	58966.9	50593.6	43127.1	55050.1	63162	27780.3	42800.5	46721.8	50138.8	0.578545	0.581315	0.935747	-0.0958103	insig
C21H42O4	MG(0:0/i-18:0/0:0)	GL	MG	57361-83-8	362241	405849	326310	184796	204479	171394	148451	178744	217946	146300	159320	208256	1.67626	0.0616558	0.639862	-0.644166	insig
C18H30O3	Colneleic acid	Organic acid and Its derivatives	Organic acid and Its derivatives	52761-34-9	288221	241833	144523	245480	65494.3	117246	106481	79138.7	651109	109661	185811	42995.2	0.452416	0.907301	1.06565	0.0917325	insig
C7H11N3O2	1-Methylhistidine	Amino acid and Its metabolites	Amino acid derivatives	332-80-9	363211	323088	58774.6	163296	186017	155616	174835	195704	223951	91543.3	193371	171115	0.163489	0.528793	0.840413	-0.250829	insig
C8H15NO6	2-(Acetylamino)-2-deoxy-A-D-glucopyranose	Alcohol and amines	Amines	10036-64-3	369644	320151	371467	386635	273514	396693	401735	337459	281804	382921	353778	315112	0.195851	0.779871	0.978615	-0.0311861	insig
C11H15N5O5	2-Methylguanosine	Nucleotide and Its metabolites	Nucleotide and Its metabolites	2140-77-4	706007	653648	702042	726436	681597	83580.5	669397	873225	841966	614847	706079	147434	0.164673	0.742787	1.08433	0.116799	insig
C9H7NO2	2,4-Quinolinediol	Heterocyclic compounds	Heterocyclic compounds	86-95-3	614399	614215	606347	598595	639273	610981	626846	665116	602928	617312	607963	616123	0.651368	0.436887	1.01425	0.0204069	insig
C9H14N3O7P	2'-Deoxycytidine-5'-Monophosphate	Nucleotide and Its metabolites	Nucleotide and Its metabolites	1032-65-1	23340	20719.4	35010	38711.7	15311.7	26249.3	13340	9158.4	11670	16788.2	21802.9	32173.7	1.38347	0.0989651	0.65854	-0.602657	insig
C9H8O2	3-(4-hydroxyphenyl)acrylaldehyde	Benzene and substituted derivatives	Benzene and substituted derivatives	2538-87-6	831537	813215	809755	854365	854353	826156	880255	922617	918757	866281	861456	876635	2.14941	0.00226483	1.06747	0.0941924	up
C7H13N3O3	3-N-Methyl-L-Histidine	Amino acid and Its metabolites	Amino acid derivatives	368-16-1	1.6091e+06	2.64822e+06	341259	1.28203e+06	1.46447e+06	1.74911e+06	942373	1.06687e+06	3700815	1.01276e+06	1.42328e+06	1.40757e+06	0.20014	0.887615	1.05053	0.0711118	insig
C7H6O4	3,5-Dihydroxybenzoic acid	Benzene and substituted derivatives	Phenolic acids	36438	75576.5	71522	117641	51647.2	50710.3	229684	158350	115163	84026.8	125377	87768.5	134073	0.965257	0.570588	1.18093	0.239928	insig
C9H8N2O2	4-(Hydroxyamino)quinoline 1-oxide	Benzene and substituted derivatives	Benzene and substituted derivatives	4637-56-3	63647.8	70735.6	60922.6	88515.7	52373.8	81901.7	60675.9	61912.4	80892.1	51409.1	69538	89551.9	0.0128372	0.933173	0.990151	-0.0142794	insig
C8H9NO4	4-Pyridoxic Acid	Heterocyclic compounds	Pteridines and derivatives	82-82-6	229239	303990	373251	167166	176783	291225	179043	409165	385015	349647	149066	110047	0.227631	0.917681	1.02616	0.0372547	insig
C11H12N2O3	5-Hydroxy-L-Tryptophan	Amino acid and Its metabolites	Amino acid derivatives	56-69-9	661504	15486.1	42252.7	306615	606861	356732	524187	182026	58214.5	336074	314906	460424	0.507945	0.888831	0.942888	-0.084841	insig
C5H7N3O	5-Methylcytosine	Nucleotide and Its metabolites	Nucleotide and Its metabolites	554-01-8	262954	171028	409472	108971	246691	649815	260245	248781	110762	130484	115354	154430	1.14474	0.15164	0.551701	-0.858041	insig
C10H14N2O6	5-Methyluridine	Nucleotide and Its metabolites	Nucleotide and Its metabolites	1463-10-1	308901	391615	407402	416794	329624	373218	336288	421580	296379	372908	365839	362703	0.409262	0.635701	0.967741	-0.0473073	insig
C11H15N5O3S	5'-Deoxy-5'-(Methylthio) Adenosine	Nucleotide and Its metabolites	Nucleotide and Its metabolites	2457-80-9	13430.1	17208.6	24326.1	19951.7	13517.1	20266.9	20411.4	21533.1	12503.9	12840.3	13195.2	18583.8	0.482051	0.522136	0.911381	-0.133874	insig
C6H6N4O3	7-Methyluric Acid	Amino acid and Its metabolites	Amino acid derivatives	612-37-3	917535	675236	971751	734776	104427	697859	903993	397620	471519	999635	953048	80629.5	0.284296	0.80875	0.928043	-0.107737	insig
C10H19N5O5	Arg-Asp	Amino acid and Its metabolites	Small Peptide	15706-88-4	40805.6	30709.6	56882.4	41042.5	23045.3	34457.6	48468.2	46051.2	51659.8	37946.8	34317.1	54576.8	1.10559	0.211303	1.20303	0.266675	insig
C7H6O2	Benzoic Acid	Benzene and substituted derivatives	Benzene and substituted derivatives	65-85-0	226091	197528	415712	134396	237670	256264	117064	303521	256978	247541	355432	145025	0.21759	0.898318	0.971315	-0.0419888	insig
C4H9N3O2	Creatine	Organic acid and Its derivatives	Organic acid and Its derivatives	57-00-1	185593	450715	267550	228520	188465	189302	281979	405751	262606	285290	238540	293873	0.876427	0.398023	1.17077	0.227463	insig
C10H12N5O6P	Cyclic Amp	Nucleotide and Its metabolites	Nucleotide and Its metabolites	60-92-4	452278	465394	400309	414784	480118	231063	346548	848021	450203	454373	543675	345081	0.697636	0.32057	1.22257	0.28992	insig
C9H13N3O5	Cytidine	Nucleotide and Its metabolites	Nucleotide and Its metabolites	65-46-3	55719.5	41596.9	74765.2	42977.2	36531	91691.6	64192.4	60158.4	21675	87764.1	50039.2	35974	0.359006	0.768884	0.931606	-0.102208	insig
C18H32O16	D-Melezitose	Carbohydrates and Its metabolites	Sugars	597-12-6	49471.5	115533	148903	101467	75426	63585.2	87234	72946.6	75323.2	102994	91878.6	55519.5	0.430601	0.511226	0.876461	-0.190239	insig
C7H13N3O4	Gly-Gln	Amino acid and Its metabolites	Small Peptide	13115-71-4	36478.3	36544.4	43345	13340	18340	51680	65020	53350	35010	14598.4	14300.5	16828	0.167168	0.992544	0.996892	-0.00449154	insig
C7H12N2O5	Gly-Glu	Amino acid and Its metabolites	Small Peptide	7412-78-4	193470	343755	203485	114101	198950	249297	116079	138405	143410	165623	180787	176780	1.41147	0.0981536	0.706863	-0.500498	insig
C7H12N2O3	Gly-Pro	Amino acid and Its metabolites	Small Peptide	704-15-4	205155	140075	9737.53	108380	20005	8854.42	5842.17	1772.87	10005	20005	8147.84	11670	1.72538	0.082844	0.116705	-3.09906	insig
C10H13N5O5	Guanosine	Nucleotide and Its metabolites	Nucleotide and Its metabolites	118-00-3	451970	391038	323480	664500	267686	369070	486547	1.18759e+06	596212	247810	511695	505772	1.00172	0.247344	1.43274	0.518775	insig
C9H10O4	Hydroxyphenyllactic acid	Organic acid and Its derivatives	Organic acid and Its derivatives	306-23-0	391886	500114	643177	327714	223499	369699	457285	390962	591553	376445	578065	265264	0.362	0.675378	1.08285	0.114833	insig
C5H4N4O	Hypoxanthine	Nucleotide and Its metabolites	Nucleotide and Its metabolites	68-94-0	357351	322922	227099	244643	142936	177996	224271	824673	232644	179073	166215	179693	0.121015	0.632802	1.2265	0.294546	insig
C4H7NO4	Iminodiacetic acid	Organic acid and Its derivatives	Organic acid and Its derivatives	142-73-4	867640	381632	792200	246679	296646	571150	716805	964930	1322785	378840	336527	703405	0.883578	0.282976	1.40157	0.487048	insig
C10H13N4O8P	Inosine 5'-monophosphate	Nucleotide and Its metabolites	Nucleotide and Its metabolites	131-99-7	43446.4	13043.9	18594.3	13613.1	7375.07	21706.8	12038	25958.9	13672.7	11910.3	22823.5	12189.2	0.259055	0.596061	0.837094	-0.256538	insig
C4H9NO3	L-Allothreonine	Amino acid and Its metabolites	Amino acid derivatives	28954-12-3	71443.9	353775	69145.3	745285	674935	92180.9	82974	33576.2	71640.6	145080	459075	86896.6	0.951112	0.22584	0.438139	-1.19054	insig
C6H14N4O2	L-Arginine	Amino acid and Its metabolites	Amino acids	74-79-3	5.37118e+06	6338254	4.67227e+06	2.66971e+06	4.28833e+06	4.78478e+06	3.68378e+06	3.31307e+06	6.99902e+06	3.33495e+06	3.21044e+06	2.09616e+06	1.01114	0.306391	0.8049	-0.313119	insig
C4H8N2O3	L-Asparagine Anhydrous	Amino acid and Its metabolites	Amino acids	70-47-3	229820	308374	1023670	354934	309885	1186595	344220	184417	353590	359997	363789	267505	0.970666	0.197473	0.548891	-0.865407	insig
C9H14N4O3	L-Carnosine	Amino acid and Its metabolites	Amino acid derivatives	305-84-0	394696	657225	686796	352063	415877	238978	195679	284354	465967	240567	364858	149824	1.52152	0.0763672	0.61962	-0.690545	insig
C6H13N3O3	L-Citrulline	Amino acid and Its metabolites	Amino acids	372-75-8	318920	591230	436455	757010	362867	452704	275913	263652	269725	360487	274476	352141	1.86157	0.0357431	0.615375	-0.700462	down
C6H12N2O4S2	L-Cystine	Amino acid and Its metabolites	Amino acids	56-89-3	15370.6	50981.3	39647.5	21921	67386.8	40683.3	15675	30091.5	37816.4	11401.7	40480	36675	0.73233	0.280294	0.729434	-0.45515	insig
C4H9NO3	L-Homoserine	Organic acid and Its derivatives	Organic acid and Its derivatives	672-15-1	71443.9	353775	69145.3	745285	674935	92180.9	82974	33576.2	71640.6	145080	459075	86896.6	0.951112	0.22584	0.438139	-1.19054	insig
C3H7NO3	L-Serine	Amino acid and Its metabolites	Amino acids	56-45-1	1.49838e+06	997498	2.06897e+06	1.14144e+06	1.07265e+06	3866810	1.92322e+06	958908	1.51717e+06	1.16389e+06	774263	896006	0.846736	0.27991	0.67947	-0.557519	insig
C26H52NO7P	LPC(18:1/0:0)	GP	LPC	3542-29-8	152314	107713	152465	166842	332606	117585	99305.2	48995.6	82382.6	147304	134287	86404.2	1.55833	0.0914004	0.581509	-0.782127	insig
C12H10N4O2	Lumichrome	Heterocyclic compounds	Heterocyclic compounds	1086-80-2	1.42302e+06	585362	1.18227e+06	1.27337e+06	156502	1.23028e+06	1.59717e+06	646063	749883	1.47596e+06	1.34071e+06	274358	0.163043	0.898159	1.03988	0.0564194	insig
C9H19N3O3	Lys-Ala	Amino acid and Its metabolites	Small Peptide	17043-71-9	23990	19297.3	35099.1	34656	23820.8	11190.6	24555	21592.8	25247.6	16661.6	23267.7	25252.5	0.125011	0.646918	0.922483	-0.116405	insig
C18H32O16	Maltotriose	Carbohydrates and Its metabolites	Sugars	1109-28-0	49471.5	115533	148903	101467	75426	63585.2	87234	72946.6	75323.2	102994	91878.6	55519.5	0.430601	0.511226	0.876461	-0.190239	insig
C8H15NO6	N-Acetyl-D-Glucosamine	Carbohydrates and Its metabolites	Sugar derivatives	7512-17-6	176452	132273	112703	108174	152767	206111	105271	267273	184444	130418	247826	346645	1.13164	0.148971	1.44278	0.528847	insig
C7H11NO5	N-Acetyl-L-Glutamic Acid	Amino acid and Its metabolites	Amino acid derivatives	1188-37-0	28608.9	14884.5	23090.3	23725.9	24236.9	16065.5	25968.1	19576.9	20427.1	13892	11613.9	24601.1	0.581022	0.461948	0.888733	-0.170178	insig
C7H13NO3S	N-Acetyl-L-methionine	Amino acid and Its metabolites	Amino acid derivatives	65-82-7	17843.9	12737.3	28129.4	22045.3	24361.6	32203.1	39808.2	13485.1	24408.2	13140.9	21340.7	21213.6	0.0681045	0.896731	0.971425	-0.0418253	insig
C11H13NO3	N-Acetyl-L-phenylalanine	Amino acid and Its metabolites	Amino acid derivatives	2018-61-3	103589	86861.4	255278	128028	202987	188065	163365	129081	105477	128425	127989	101394	0.711409	0.260432	0.783296	-0.352371	insig
C11H13NO4	N-Acetyl-L-Tyrosine	Amino acid and Its metabolites	Amino acid derivatives	537-55-3	74260.9	81857.3	131074	102244	115156	84253.9	82299.9	62569.4	68155.3	78416.5	87198	66352.1	1.63567	0.0453327	0.7557	-0.404114	down
C6H9NO5	N-Acetylaspartate	Amino acid and Its metabolites	Amino acid derivatives	997-55-7	144296	133744	136328	138927	132890	139390	170539	135651	170539	117340	140642	124195	0.462972	0.580444	1.04037	0.0571023	insig
C4H7NO3	N-Acetylglycine	Amino acid and Its metabolites	Amino acid derivatives	543-24-8	196810	61685	250225	98789.1	125883	283620	296980	81422.1	133400	98393.7	82450.3	108019	0.476823	0.48088	0.787272	-0.345066	insig
C11H19NO9	N-Acetylneuraminic Acid(SA)	Amino acid and Its metabolites	Amino acid derivatives	131-48-6	455071	859141	284674	265616	618059	249212	213739	94411.5	121051	99151.9	127731	154959	2.20842	0.0228612	0.296893	-1.75199	down
C6H10N2O4	N-Alpha-Acetyl-L-Asparagine	Amino acid and Its metabolites	Amino acid derivatives	4033-40-3	112634	140351	136717	117651	134494	126395	95414.4	75660.9	110890	84900	109242	87699.9	2.13046	0.00100331	0.733892	-0.446361	down
C5H9N3O4	N-Amidino-L-Aspartate	Amino acid and Its metabolites	Amino acid derivatives	6133-30-8	216835	165100	146745	343958	372448	123975	125060	303977	291249	137878	139465	335400	0.0538374	0.920589	0.973681	-0.038479	insig
C15H18N4O3	Phe-His	Amino acid and Its metabolites	Small Peptide	16874-81-0	73704.2	91659.7	41814.3	74522.4	95388.8	113143	76652.7	81233.5	86238.6	17860.5	57118.7	52604.3	0.838476	0.199938	0.758229	-0.399295	insig
C6H11NO2	Piperidine acid	Organic acid and Its derivatives	Organic acid and Its derivatives	3105-95-1	5790420	11857680	7919355	8768725	9710365	14439130	9059455	6648385	11888430	11325120	11837790	12824790	0.55391	0.598937	1.08717	0.12058	insig
C9H14N2O5	Pro-Asp	Amino acid and Its metabolites	Small Peptide	85227-98-1	273654	220934	85159.8	140209	107311	51680	90351.6	93884.3	65347.4	62311.8	95860.1	105535	1.22968	0.141083	0.583983	-0.776003	insig
C5H7NO3	Pyroglutamic acid	Amino acid and Its metabolites	Amino acids	98-79-3	3.89662e+06	8811235	5.91021e+06	13591335	8584660	3.97238e+06	2.7936e+06	2.52085e+06	3.10549e+06	1127785	6695520	3.32698e+06	1.69974	0.039732	0.437163	-1.19376	down
C18H32O16	Raffinose	Carbohydrates and Its metabolites	Sugars	512-69-6	49471.5	115533	148903	101467	75426	63585.2	87234	72946.6	75323.2	102994	91878.6	55519.5	0.430601	0.511226	0.876461	-0.190239	insig
C3H7NO5S2	S-Sulfo-L-Cysteine	Amino acid and Its metabolites	Amino acid derivatives	1637-71-4	222791	218528	184327	250615	130602	269023	227509	60688.3	115402	129766	199056	39985.8	1.47234	0.0472695	0.605389	-0.724066	down
C3H7NO2	Sarcosine	Amino acid and Its metabolites	Amino acids	107-97-1	459553	546628	430092	585302	330746	382780	1.06726e+06	365572	371891	426939	370381	417805	0.151415	0.705672	1.10411	0.142883	insig
C26H45NO7S	Taurocholic acid	Bile acids	Bile acids	81-24-3	127271	118807	323705	196770	100279	411350	134651	76776.9	16359.6	118987	127722	140079	1.32013	0.0902015	0.48082	-1.05643	insig
C10H12N2	Tryptamine	Tryptamines,Cholines,Pigments	Tryptamines	61-54-1	719125	671748	613071	796381	842174	751596	770945	543795	525436	769991	663978	646436	1.07045	0.183088	0.892238	-0.1645	insig
C4H4N2O2	Uracil	Nucleotide and Its metabolites	Nucleotide and Its metabolites	66-22-8	803055	809924	2843105	685086	613853	1770950	1.06016e+06	1302600	561925	987602	777434	573251	0.644932	0.359962	0.699308	-0.516	insig
C5H8N2O5	Ureidosuccinic acid	Amino acid and Its metabolites	Amino acid derivatives	13184-27-5	698512	627780	676496	503767	470363	611907	569304	669199	714608	671010	707607	568851	0.806731	0.289365	1.08687	0.120177	insig
C5H4N4O3	Uric acid	Organic acid and Its derivatives	Organic acid and Its derivatives	69-93-2	1.05723e+07	18569025	24450420	1.07736e+07	18057996	6.63617e+06	17928220	23084055	19837100	1.08999e+07	9.27513e+06	7.56925e+06	0.0465661	0.983863	0.99477	-0.00756573	insig
C8H14N2O5S	γ-Glu-Cys	Amino acid and Its metabolites	Small Peptide	636-58-8	50171.1	44326.6	42624.6	76604.2	72313.3	64933.4	49692	36921.6	8150.7	54721.2	40464.4	83744.3	0.930802	0.304331	0.779815	-0.358797	insig
C26H45NO8S2	taurolithocholic acid-3-sulfate	ST	BA	15324-65-9	23044.4	27125.3	19945.4	21258.5	26448.7	19503.7	18512.6	20794.7	17932.3	19534	17674.5	24681.8	1.37273	0.108359	0.867497	-0.20507	insig
C24H40O5	Ursocholic acid	ST	BA	2955-27-3	27967.4	26907.2	21785.1	26878.3	31846.3	27332.7	25206.1	24964.5	26010.1	28500.5	18767.2	19485.7	1.17676	0.139596	0.878422	-0.187014	insig
C26H43NO6	Glycocholic acid	ST	BA	475-31-0	32204.7	77167.6	35547.1	28528.4	47383.6	11046.5	34020.1	66819.6	53597.6	29401.1	39153.9	21510.5	0.255884	0.856958	1.05445	0.076486	insig
C26H45NO6S	Taurochenodeoxycholic acid	ST	BA	516-35-8	2.10776e+07	1.05173e+07	1.76129e+07	3.7034e+07	3.37488e+06	1.61808e+07	6.90909e+06	1.43659e+06	1.45162e+06	1.12357e+07	9.74985e+06	6.11922e+06	1.52654	0.0566899	0.348799	-1.51953	insig
C20H32O5	PGE2	FA	Eicosanoid	363-24-6	734831	1.00233e+06	731748	1.22749e+06	314076	2.45013e+06	956345	283541	305992	1.11672e+06	216525	716633	1.08506	0.200416	0.556567	-0.845373	insig
C20H34O6	TXB2	FA	Eicosanoid	54397-85-2	3362.6	2038.58	1338.04	2124.61	2878.45	3565.75	5090.41	1957.52	1663.78	5952.9	2317.34	1947.75	0.4117	0.494897	1.23659	0.306363	insig
C10H20O2	FFA(10:0)	FA	FFA	-	1.59644e+06	1.50957e+06	1.67217e+06	1.70491e+06	1.34484e+06	1.60354e+06	1.44318e+06	1.31999e+06	1.63044e+06	1.39285e+06	1.69472e+06	1.23792e+06	1.01033	0.218532	0.924469	-0.113303	insig
C16H32O2	FFA(16:0)	FA	FFA	-	400349	380444	340578	423540	300114	460060	377520	582367	594111	316698	554773	260122	0.625107	0.360798	1.16507	0.220419	insig
C18H36O2	FFA(18:0)	FA	FFA	-	1.78366e+06	1.58524e+06	1.60955e+06	1.75243e+06	1.53345e+06	1.43985e+06	2.0477e+06	1.79237e+06	2.52926e+06	1.77311e+06	1.87334e+06	1.52995e+06	1.47679	0.08167	1.18977	0.250682	insig
C16H30O2	FFA(16:1)	FA	FFA	-	93252.7	97009.7	50434.5	81437.5	60646	80016.4	74494.4	110747	196594	78549.7	264588	68294.3	1.2238	0.157762	1.71407	0.777429	insig
C18H34O2	FFA(18:1)	FA	FFA	-	2.65591e+06	2.59808e+06	897021	1.43552e+06	1.18161e+06	1.2021e+06	1.30721e+06	3.04153e+06	5.47541e+06	1.48322e+06	5.16254e+06	730892	0.746148	0.223433	1.72522	0.786778	insig
C20H38O2	FFA(20:1)	FA	FFA	-	480362	451070	434174	471010	442673	433036	460039	489305	491041	464154	504666	408581	0.775521	0.309168	1.03888	0.0550311	insig
C18H32O2	FFA(18:2)	FA	FFA	-	742079	965103	426146	491644	318285	446018	437221	1.24607e+06	2.27506e+06	422043	1.70206e+06	239712	0.721687	0.213567	1.86535	0.899443	insig
C20H36O2	FFA(20:2)	FA	FFA	-	104157	106169	107787	113486	107416	107409	104427	109739	150794	102029	188372	91203.6	0.782683	0.325422	1.15491	0.207784	insig
C20H32O2	FFA(20:4)	FA	FFA	-	118710	80919.7	99326.5	143188	136016	115236	88541.8	84460.8	127413	115288	132304	45702.5	0.815849	0.33552	0.856235	-0.223921	insig
C24H40O2	FFA(24:4)	FA	FFA	-	245701	200866	192913	232756	212205	236998	210709	213518	245112	239182	222371	175714	0.152403	0.856726	0.988775	-0.0162863	insig
C22H34O2	FFA(22:5)	FA	FFA	-	84716.8	80552.1	63005	72923.8	91331.6	80826.9	57659.5	69981.8	111321	95026.1	126626	32885.4	0.208454	0.829396	1.04255	0.0601222	insig
C22H32O2	FFA(22:6)	FA	FFA	-	94241.2	88217.9	79026.4	96712	115114	84751.3	86004.2	99973.2	131657	98507.9	112831	32636.1	0.280789	0.969072	1.00636	0.00913973	insig
C22H45O9P	LPG(16:0/0:0)	GP	LPG	-	4085.3	2511	3760.83	3422.99	4655.93	4830.93	2721.09	924.541	976.468	3682.63	4367	3384.13	1.25945	0.115682	0.690071	-0.535184	insig
C24H49O9P	LPG(18:0/0:0)	GP	LPG	-	4832.95	4448.14	4208.22	6693.04	8447.5	6213.88	4203.09	2657.14	3493.01	6388.85	4576.15	3400.27	1.44019	0.0767138	0.709411	-0.495307	insig
C24H47O9P	LPG(18:1/0:0)	GP	LPG	-	40096.9	33157.7	27486.1	47102.9	32919.4	42714.2	36594.6	18198	34804.2	41727	38934.7	20682.7	0.868525	0.307557	0.854411	-0.226999	insig
C25H49O12P	LPI(16:0/0:0)	GP	LPI	-	4215.06	3585.84	3954.36	5232.48	4674.91	5880.36	3678.68	2789.13	3428.18	6821.02	4640.43	2105.51	0.924283	0.400346	0.851866	-0.231302	insig
C27H53O12P	LPI(18:0/0:0)	GP	LPI	327620-46-2	24548.9	16724.2	27053.8	34918.7	31475.1	32749.4	20201.5	12066.5	12367.9	36584.3	21783.2	10902.7	1.42455	0.0979346	0.680158	-0.556058	insig
C27H51O12P	LPI(18:1/0:0)	GP	LPI	-	4743.68	3236.87	3985.89	6322.44	5851.09	4486.78	3113.36	785	1033.98	5487.3	3167.9	2473.94	1.58892	0.0352915	0.561065	-0.833759	down
C27H49O12P	LPI(18:2/0:0)	GP	LPI	-	7860.83	6510.02	5300.27	8911.06	8407.31	7024.07	4174.09	1786.99	2226.62	9444.84	7116.4	5064.21	1.41396	0.114741	0.677363	-0.561998	insig
C40H78NO8P	PC(14:0_18:1)	GP	PC	-	1.42979e+06	801453	1.66332e+06	1.35609e+06	207572	1.17363e+06	925841	591825	728952	1.34079e+06	1.15365e+06	605808	0.243995	0.413671	0.806239	-0.31072	insig
C45H88NO8P	PC(19:0_18:1)	GP	PC	-	3.56917e+06	2.14367e+06	3.85196e+06	3.89251e+06	2.52425e+06	3.00268e+06	3.48479e+06	1.41905e+06	1.98698e+06	3.57214e+06	2.72133e+06	1.78119e+06	1.11537	0.190016	0.788311	-0.343164	insig
C42H80NO8P	PC(16:1_18:1)	GP	PC	-	6.40439e+06	3.10058e+06	6.7706e+06	8.00898e+06	1.3613e+06	5.5981e+06	5.1859e+06	1.65723e+06	3.36134e+06	5.09006e+06	5.69952e+06	3.64868e+06	0.401002	0.381809	0.78872	-0.342415	insig
C43H82NO8P	PC(17:0_18:2)	GP	PC	-	3.04525e+06	1.96595e+06	3.28994e+06	3.26291e+06	749015	2.80029e+06	2.15091e+06	913934	1.74795e+06	2.78345e+06	2.51711e+06	1.25264e+06	0.704864	0.244966	0.75205	-0.4111	insig
C50H96NO8P	PC(24:0_18:2)	GP	PC	-	22984.1	9997.57	16424.7	12114.2	16205	16068.1	24064.4	8443.55	15097.6	16016.8	18996	17552.6	0.269542	0.709719	1.06799	0.0949012	insig
C42H78NO8P	PC(16:1_18:2)	GP	PC	-	7.24421e+06	4.06661e+06	9.27408e+06	9.14283e+06	1.09393e+06	7.74362e+06	6.61369e+06	1.9159e+06	3.98527e+06	6.01991e+06	8.08453e+06	3.52616e+06	0.304426	0.406091	0.781674	-0.355362	insig
C44H82NO8P	PC(18:1_18:2)	GP	PC	-	7.17955e+06	4.38149e+06	7.79584e+06	7.9261e+06	3.23393e+06	6.36049e+06	6.83376e+06	2.32698e+06	4.38907e+06	6.31065e+06	5.39297e+06	4.45811e+06	0.799938	0.272604	0.805684	-0.311713	insig
C46H86NO8P	PC(20:2_18:1)	GP	PC	-	227930	164624	274128	260593	133989	224190	240901	69405.8	152296	155290	254445	128655	1.0089	0.221621	0.778708	-0.360846	insig
C42H76NO8P	PC(16:1_18:3)	GP	PC	-	92433.8	32073.8	103104	110702	9339.9	90008.2	76030.8	17226.7	23857.6	77117.8	72053.5	72042.9	0.225954	0.441011	0.773038	-0.371389	insig
C42H76NO8P	PC(14:0_20:4)	GP	PC	-	145901	86052.4	139228	141256	30907.6	118462	78460.3	65255.6	48352.4	103791	97201.2	25094.7	1.07151	0.098685	0.631838	-0.662373	insig
C44H80NO8P	PC(18:2_18:2)	GP	PC	998-06-1	7.43621e+06	2.50602e+06	7.17275e+06	8.32557e+06	2.63404e+06	5.52519e+06	5.71237e+06	1.18519e+06	2.97941e+06	6.14893e+06	4.88347e+06	2.99119e+06	0.847381	0.240802	0.711331	-0.491407	insig
C44H80NO8P	PC(18:3_18:1)	GP	PC	-	345676	150921	381927	444077	108398	311311	386778	85741	147069	314623	256093	302525	0.360664	0.571546	0.85681	-0.222952	insig
C46H84NO8P	PC(20:3_18:1)	GP	PC	-	670570	299918	585858	703475	576713	499040	577158	193154	331496	449262	432961	581363	0.999608	0.161062	0.769102	-0.378754	insig
C46H84NO8P	PC(22:4_16:0)	GP	PC	-	1.55399e+06	1.0837e+06	1.21674e+06	1.52886e+06	925108	1.48548e+06	778355	395638	745878	1.84477e+06	1.50759e+06	421642	1.2782	0.229593	0.730558	-0.45293	insig
C44H78NO8P	PC(20:4_16:1)	GP	PC	-	751657	392847	682849	954077	298798	675933	540129	269266	352191	623115	620235	336196	0.972543	0.184665	0.72977	-0.454487	insig
C44H78NO8P	PC(18:2_18:3)	GP	PC	-	379370	115231	412576	455275	72213.4	308761	305286	56218.4	127221	332232	258189	168398	0.560891	0.323426	0.715571	-0.482833	insig
C46H82NO8P	PC(18:1_20:4)	GP	PC	-	1.27654e+06	938771	1.12072e+06	1.30479e+06	896371	1.19459e+06	1.26272e+06	637134	636881	1.09275e+06	773603	636251	1.52616	0.0623922	0.748587	-0.417757	insig
C48H86NO8P	PC(22:4_18:1)	GP	PC	-	149375	131569	98716.5	148724	146467	159428	143873	41727.8	89312.3	143930	133778	58979.7	1.28153	0.11093	0.733088	-0.447942	insig
C46H80NO8P	PC(18:2_20:4)	GP	PC	-	371063	249276	347177	401818	600633	346946	380032	159772	240798	263345	249852	164150	1.64863	0.0358374	0.629264	-0.668263	down
C48H80NO8P	PC(18:2_22:6)	GP	PC	-	17962.9	24630	39087	40983.5	23460.4	9989.31	22088	8971.41	36879.5	27140.6	47595.5	21843.7	0.042997	0.85273	1.05384	0.07566	insig
C37H74NO8P	PE(16:0_16:0)	GP	PE	923-61-5	895560	358662	1.27817e+06	1.00849e+06	238790	961985	385603	125173	345515	1.14498e+06	890788	375804	0.859802	0.307671	0.689182	-0.537043	insig
C37H72NO8P	PE(16:1_16:0)	GP	PE	-	2.25808e+06	452503	2.32517e+06	1.96555e+06	165818	1.88868e+06	543143	178994	518221	1.46458e+06	1.71068e+06	580569	0.72271	0.177191	0.551711	-0.858014	insig
C39H76NO8P	PE(16:0_18:1)	GP	PE	-	8.76208e+07	4.7963e+07	9.54719e+07	1.07974e+08	1.2153e+07	8.70013e+07	5.12681e+07	1.44505e+07	4.49634e+07	9.27315e+07	7.44851e+07	2.68704e+07	0.634091	0.267741	0.695527	-0.523821	insig
C39H76NO8P	PE(16:1_18:0)	GP	PE	-	429042	135486	320734	451730	84978.7	312437	203223	49749.3	138430	351660	373830	176397	0.64192	0.379853	0.745666	-0.423399	insig
C45H88NO8P	PE(22:0_18:1)	GP	PE	-	3220	1179.04	2931.83	4583.78	1014.32	2647.84	2816.21	9	837.492	3733.78	3536.95	1078.01	0.828077	0.495809	0.771111	-0.37499	insig
C45H88NO8P	PE(22:1_18:0)	GP	PE	-	3692.63	2129.26	4158.49	4900.27	1380.99	6051.28	4981.95	1351.45	1083.68	5100.36	4231.28	7593.05	0.0128618	0.790238	1.09093	0.125555	insig
C47H92NO8P	PE(24:0_18:1)	GP	PE	-	19023.6	11246.6	22479.3	25342.4	10555.6	17067.2	21821.1	6471.51	11640	20687.6	16260	7025.67	0.860658	0.342121	0.793703	-0.333329	insig
C37H70NO8P	PE(18:2_14:0)	GP	PE	-	46027.7	24343.9	81294.7	60761	4218.7	74633.6	27340.1	9061.32	25746	69663.5	62741.1	17266.3	0.333556	0.424267	0.727199	-0.459578	insig
C39H74NO8P	PE(18:1_16:1)	GP	PE	-	960480	335926	1.29712e+06	1.17183e+06	134129	1.09061e+06	453535	81889.5	373756	782620	859604	348110	0.799954	0.165334	0.581053	-0.783257	insig
C39H74NO8P	PE(18:2_16:0)	GP	PE	-	6.68994e+07	3.44661e+07	7.88598e+07	6.89167e+07	8.79199e+06	7.41045e+07	4.27565e+07	8.39101e+06	2.8673e+07	6.94042e+07	6.04993e+07	1.64356e+07	0.695302	0.267743	0.681124	-0.55401	insig
C40H76NO8P	PE(17:1_18:1)	GP	PE	-	114924	81160.2	41468.9	238611	13450.7	145108	89721.3	12960.8	64004	129306	90452.3	23661.9	0.520254	0.348817	0.646119	-0.630128	insig
C41H78NO8P	PE(18:1_18:1)	GP	PE	-	2.07098e+07	1.26758e+07	2.54322e+07	2.6089e+07	4.26377e+06	2.70912e+07	2.05317e+07	2.35026e+06	1.2298e+07	2.80561e+07	1.74637e+07	9.88694e+06	0.568373	0.431296	0.779161	-0.360007	insig
C41H78NO8P	PE(18:0_18:2)	GP	PE	-	1.02352e+08	4.76547e+07	1.09081e+08	1.0525e+08	1.94257e+07	1.01017e+08	8.84286e+07	1.53869e+07	5.1155e+07	104606843	8.75957e+07	4.0223e+07	0.487413	0.454295	0.799116	-0.323524	insig
C41H78NO8P	PE(20:2_16:0)	GP	PE	-	1.17206e+06	725639	1.59744e+06	1.52171e+06	242423	432963	684162	280050	732613	1.28298e+06	1.56423e+06	408608	0.2911	0.698675	0.87007	-0.200797	insig
C39H72NO8P	PE(18:3_16:0)	GP	PE	-	1.60073e+06	380902	2.68659e+06	2.26934e+06	108850	1.52793e+06	1.04365e+06	147992	516454	2.22397e+06	1.17095e+06	415435	0.42812	0.348129	0.643601	-0.635762	insig
C39H72NO8P	PE(16:1_18:2)	GP	PE	-	874544	264132	1.42887e+06	1.47876e+06	55111.7	1.20719e+06	488900	74277.5	434881	694829	1.0827e+06	281066	0.460784	0.224319	0.575791	-0.796384	insig
C40H74NO8P	PE(17:1_18:2)	GP	PE	-	54056.1	40018.4	89692.7	72223.7	4068.28	80365.5	53822.1	7212.31	29732	71278.2	85828.7	20506.6	0.275299	0.518152	0.788368	-0.343059	insig
C41H76NO8P	PE(18:1_18:2)	GP	PE	-	2.83143e+07	1.42427e+07	3.56435e+07	3.30862e+07	6.01871e+06	2.91591e+07	2.56199e+07	2.5313e+06	1.31285e+07	2.64788e+07	2.28042e+07	8.17401e+06	0.837716	0.23392	0.674134	-0.568893	insig
C41H76NO8P	PE(16:0_20:3)	GP	PE	-	906569	229146	847445	1.4049e+06	86897.2	686956	479306	58781	237394	760622	706375	218077	0.678019	0.249006	0.591208	-0.758263	insig
C43H80NO8P	PE(20:3_18:0)	GP	PE	-	3.47425e+06	1.89329e+06	3.81337e+06	4.04111e+06	1.36259e+06	3.60774e+06	3.54294e+06	1.2953e+06	2.39128e+06	3.62956e+06	2.68428e+06	1.54636e+06	0.572234	0.413629	0.829454	-0.269765	insig
C43H80NO8P	PE(20:1_18:2)	GP	PE	-	430969	265971	432321	470526	94899.7	366423	387344	91537.9	234408	386029	457172	197449	0.417022	0.542388	0.850969	-0.232822	insig
C39H70NO8P	PE(20:4_14:0)	GP	PE	-	33092.9	13874.5	39381.6	37503.5	2724.43	30165.2	11001.8	3232.01	10303.4	24822.8	34196.2	6943.28	0.806501	0.182862	0.577378	-0.792411	insig
C41H74NO8P	PE(18:2_18:2)	GP	PE	20707-71-5	3.87561e+06	1.24819e+06	5.01579e+06	2.9039e+06	409635	3.08096e+06	2.74731e+06	350291	1.20766e+06	1.79289e+06	1.46097e+06	890137	0.938851	0.120871	0.511021	-0.968547	insig
C41H74NO8P	PE(16:0_20:4)	GP	PE	-	2.93512e+07	1.69891e+07	3.59239e+07	3.9078e+07	6.62066e+06	2.93932e+07	2.26528e+07	9.08803e+06	1.79701e+07	3.16467e+07	3.19609e+07	1.24809e+07	0.438845	0.427724	0.799457	-0.322908	insig
C41H74NO8P	PE(18:3_18:1)	GP	PE	-	641763	162701	872764	337720	27489.6	547121	651504	41379.5	100439	250823	377299	249282	0.40371	0.353732	0.645178	-0.632232	insig
C42H76NO8P	PE(17:0_20:4)	GP	PE	-	745056	441615	745607	881050	217384	598604	648097	157271	350509	943215	548507	230533	0.754996	0.439474	0.793023	-0.334565	insig
C43H78NO8P	PE(20:4_18:0)	GP	PE	-	6.03651e+07	3.24181e+07	6.62883e+07	6.96011e+07	2.47889e+07	6.20597e+07	6.01557e+07	1.93225e+07	3.95027e+07	7.29857e+07	5.29522e+07	2.76032e+07	0.515539	0.542486	0.86372	-0.211364	insig
C43H78NO8P	PE(18:1_20:3)	GP	PE	-	771858	320867	773839	834243	130332	659921	609631	74489.1	311163	672376	538902	289116	0.664988	0.296513	0.714876	-0.484234	insig
C43H78NO8P	PE(16:0_22:4)	GP	PE	-	3.92813e+06	1.92406e+06	4.6328e+06	5.74073e+06	796074	4.60434e+06	1.88011e+06	349336	1.27754e+06	6.57428e+06	4.12546e+06	490688	0.986165	0.380371	0.679613	-0.557214	insig
C45H82NO8P	PE(18:0_22:4)	GP	PE	-	3.60909e+06	2.01129e+06	2.80314e+06	3.16542e+06	980878	3.99061e+06	2.31187e+06	439813	1.48243e+06	5.91436e+06	3.32489e+06	577054	0.798435	0.673249	0.848433	-0.237128	insig
C41H72NO8P	PE(16:1_20:4)	GP	PE	-	276239	85864.2	323967	456156	82011.3	330428	173333	29155.4	87583	164316	220684	79685.8	1.19264	0.0864319	0.485479	-1.04252	insig
C41H72NO8P	PE(16:0_20:5)	GP	PE	-	137939	25427.1	166241	252919	26592.9	103865	106961	23353.2	30295.6	173665	100650	116656	0.246292	0.543089	0.773623	-0.370298	insig
C43H76NO8P	PE(18:1_20:4)	GP	PE	-	680338	546199	859350	1.11495e+06	314565	799649	812330	233761	397592	742373	639931	291573	0.981462	0.213681	0.722485	-0.46896	insig
C43H76NO8P	PE(18:0_20:5)	GP	PE	-	471227	109816	344848	721956	163248	313462	546659	79226.4	138224	461356	284569	436030	0.179145	0.807574	0.915986	-0.126603	insig
C43H76NO8P	PE(16:0_22:5)	GP	PE	-	9.01208e+06	5.64434e+06	1.25484e+07	1.09188e+07	1.2261e+06	1.37129e+07	5.09462e+06	1.13525e+06	2.51228e+06	1.30789e+07	9.71814e+06	831333	0.97232	0.246302	0.610044	-0.713015	insig
C45H80NO8P	PE(18:0_22:5)	GP	PE	-	743717	416462	846704	756844	141497	760287	399176	155801	311616	1.08752e+06	908781	105378	0.708147	0.576968	0.809784	-0.30439	insig
C43H74NO8P	PE(20:5_18:1)	GP	PE	-	22264.1	8426.8	22293.1	60041	15448.5	34944.3	53255.1	8515.97	4931.99	10090	18439.6	49470.2	0.425931	0.792944	0.885478	-0.175472	insig
C43H74NO8P	PE(22:6_16:0)	GP	PE	-	1.0565e+07	6.03089e+06	1.03515e+07	1.01537e+07	2.06969e+06	8.26597e+06	6.10791e+06	1.88512e+06	5.21441e+06	1.12183e+07	9.13024e+06	1.79135e+06	0.796566	0.352786	0.745148	-0.424401	insig
C44H76NO8P	PE(17:0_22:6)	GP	PE	-	183398	137907	176929	129369	23039.2	157346	114367	21268.6	81493	200576	114348	33212.2	0.785845	0.285469	0.699596	-0.515406	insig
C45H78NO8P	PE(22:6_18:0)	GP	PE	-	2.36636e+07	1.35837e+07	2.85955e+07	3.19825e+07	4.04318e+06	2.65958e+07	2.38359e+07	4.67099e+06	1.34181e+07	3.04695e+07	2.92421e+07	5.80274e+06	0.424241	0.595042	0.836337	-0.257844	insig
C43H72NO8P	PE(16:1_22:6)	GP	PE	-	101092	50701.9	142410	123005	22052.7	101844	63265.1	23270.2	39224.6	73963.2	108910	29985.5	0.930249	0.171202	0.62579	-0.67625	insig
C45H76NO8P	PE(22:6_18:1)	GP	PE	-	452684	375312	525967	565244	145204	495769	512717	66308.8	342845	365144	489579	171268	0.793591	0.30881	0.76083	-0.394353	insig
C47H80NO8P	PE(22:6_20:1)	GP	PE	-	35365.1	33902.4	41463.7	66803.7	5818.42	46629.5	52353.6	3049.93	24927.8	53974.9	60977.3	11457.1	0.419323	0.77022	0.898939	-0.153705	insig
C45H74NO8P	PE(22:6_18:2)	GP	PE	-	91206.5	36458.1	100210	112950	18128.7	100807	100881	11882.7	59767.6	69086.2	109971	33465.5	0.369893	0.588361	0.837511	-0.25582	insig
C40H79O10P	PG(18:0_16:0)	GP	PG	-	13678.1	8660.35	24157	19519.6	9584.28	4406.3	14246	1261.35	6206.94	18859.7	10889.5	11732.2	0.671054	0.491408	0.78989	-0.340277	insig
C42H83O10P	PG(18:0_18:0)	GP	PG	-	55705.1	41221.9	51593.9	19963.1	23370.4	34233.8	35699.3	16800.1	24923.1	46212.9	35167.7	23563.5	0.806336	0.347494	0.806617	-0.310045	insig
C40H77O10P	PG(16:0_18:1)	GP	PG	-	138013	49408.2	220295	213862	50721.3	121328	54875.1	22861.3	56769	114349	166698	37667.9	1.14203	0.167221	0.571074	-0.80825	insig
C42H81O10P	PG(18:0_18:1)	GP	PG	-	964884	886030	1.12704e+06	1.21399e+06	399065	641249	647255	331905	501642	1.30663e+06	782642	664728	0.825674	0.388904	0.809365	-0.305138	insig
C40H75O10P	PG(18:2_16:0)	GP	PG	-	301055	149077	533330	416001	53618.7	274991	181828	38590.6	84709.3	259827	284488	103396	0.987324	0.153014	0.551388	-0.85886	insig
C42H79O10P	PG(18:0_18:2)	GP	PG	-	3.11272e+06	2.16321e+06	4.89062e+06	4.02141e+06	1.07367e+06	3.5788e+06	2.26945e+06	926524	1.24944e+06	4.36092e+06	2.36791e+06	1.39852e+06	1.06654	0.196351	0.667329	-0.583531	insig
C44H83O10P	PG(20:1_18:1)	GP	PG	-	159236	228256	130905	135939	58577	143809	129798	130778	218193	180296	227769	180993	0.927475	0.239356	1.24641	0.317777	insig
C42H77O10P	PG(18:2_18:1)	GP	PG	-	79002.2	76088.9	31776.8	53684.5	39240.6	35752.4	20863.3	19393.4	18730	47390.5	30960.4	16980.4	1.95826	0.0247524	0.489052	-1.03194	down
C42H75O10P	PG(18:2_18:2)	GP	PG	-	18040.4	10376.3	43945.3	21015.2	3539.55	32149.3	18884.6	2105.96	11880	34062	16604	17221.6	0.374282	0.536622	0.780671	-0.357213	insig
C44H79O10P	PG(18:0_20:4)	GP	PG	-	49833.6	31262.1	48985.8	21417.8	19487.4	38972.4	34177.3	29211.9	23322.2	58496.6	39044.7	15577.2	0.312101	0.839189	0.951756	-0.0713359	insig
C43H83O13P	PI(16:0_18:0)	GP	PI	-	61232.3	18255.7	46819.4	67451.5	32931.4	59446.2	26487.5	4240	14759.8	49031.1	27503.1	27442.6	1.36728	0.0450172	0.522352	-0.936905	down
C45H87O13P	PI(18:0_18:0)	GP	PI	-	108704	14416.1	73519.3	115558	68548.5	81637.4	69972.6	15776.6	36789.9	114123	51242.3	44053.9	0.594176	0.307175	0.717931	-0.478083	insig
C41H77O13P	PI(16:0_16:1)	GP	PI	-	57413.1	23316.6	46191.7	108171	36553	85193.7	33615.3	10560.9	29662.6	61561.3	69434.1	42987.8	0.818267	0.277404	0.694493	-0.525968	insig
C43H81O13P	PI(16:0_18:1)	GP	PI	-	482144	170914	398661	860155	466965	567862	367694	76031.5	200219	608101	315189	219319	1.14596	0.134657	0.606289	-0.721922	insig
C45H85O13P	PI(18:0_18:1)	GP	PI	-	1.16128e+06	351205	907036	1.44507e+06	768523	1.34461e+06	678906	175731	436271	1.41733e+06	467612	710218	1.07426	0.176483	0.650093	-0.621282	insig
C43H79O13P	PI(18:2_16:0)	GP	PI	-	1.50831e+06	776068	1.29348e+06	2.20958e+06	928788	1.78641e+06	1.13994e+06	378077	576922	1.64211e+06	1.23469e+06	810118	1.15541	0.149229	0.680008	-0.556376	insig
C44H81O13P	PI(17:0_18:2)	GP	PI	-	41567.8	34211.5	32502	78129.7	44644	30215.3	30612.4	12911.1	20902.1	38742	40977.2	23223	1.42914	0.10243	0.640593	-0.642521	insig
C45H83O13P	PI(18:0_18:2)	GP	PI	-	2.92488e+06	1.66818e+06	2.69874e+06	3.94782e+06	3.4471e+06	3.04114e+06	2.69311e+06	752223	1.29685e+06	2.76132e+06	2.2736e+06	1.86404e+06	1.37229	0.0488569	0.656658	-0.606786	down
C45H83O13P	PI(18:1_18:1)	GP	PI	-	192238	104316	167761	453400	235613	123684	194255	17056	102996	151726	152601	118102	1.11801	0.159949	0.576922	-0.793551	insig
C47H87O13P	PI(18:0_20:2)	GP	PI	-	265909	61247.1	306669	386180	246418	361197	419840	101461	126187	172751	207927	206903	0.455177	0.346265	0.758819	-0.398173	insig
C45H81O13P	PI(18:1_18:2)	GP	PI	-	518821	230383	324490	670363	351919	403807	390526	123650	148869	392754	460254	214665	1.14802	0.1701	0.692347	-0.530432	insig
C45H81O13P	PI(16:0_20:3)	GP	PI	-	225311	143512	248459	422477	174251	325680	208088	97974.7	134162	182541	271444	183178	1.09225	0.151408	0.699743	-0.515102	insig
C47H85O13P	PI(20:3_18:0)	GP	PI	-	3.4229e+06	1.63567e+06	3.48301e+06	4.16995e+06	3.19608e+06	3.86904e+06	3.06356e+06	612987	1.38825e+06	3.43064e+06	3.21523e+06	1.39002e+06	1.23508	0.0989527	0.662431	-0.594157	insig
C49H89O13P	PI(18:0_22:3)	GP	PI	-	24058	10676.7	23825.8	35405.3	19902.1	51447.8	11360	9436.95	11598.2	46465.8	27442.4	5634.64	1.05139	0.32461	0.677116	-0.562525	insig
C45H79O13P	PI(18:2_18:2)	GP	PI	-	47688.4	14443.6	28443.6	74520.2	39239.2	41906.3	28837.3	10829.1	9660.42	88676.9	50278.4	25639.8	0.627962	0.723056	0.868749	-0.202988	insig
C45H79O13P	PI(16:0_20:4)	GP	PI	-	565693	389410	639600	1.03367e+06	421203	887509	518642	251559	323069	793416	715905	350782	0.941908	0.265733	0.750142	-0.414765	insig
C46H81O13P	PI(17:0_20.4)	GP	PI	-	20743	9767.14	10972	9950.09	9939.39	20860.3	5494.04	8168.95	3684.91	25424.9	13670.2	9165.01	0.950725	0.498306	0.797841	-0.325827	insig
C47H83O13P	PI(18:0_20:4)	GP	PI	-	1.94874e+06	1.87367e+06	2.54799e+06	2.51038e+06	2.2764e+06	3.42869e+06	2.77009e+06	913944	1.48493e+06	3.14905e+06	2.096e+06	1.34822e+06	0.990796	0.296057	0.806412	-0.310411	insig
C49H87O13P	PI(18:0_22:4)	GP	PI	-	269996	149559	203424	382018	211168	307287	225563	83218.2	101429	363746	269904	90822.3	1.06373	0.294322	0.744809	-0.425057	insig
C47H81O13P	PI(20:4_18:1)	GP	PI	-	81875.2	69020.3	62810.2	152365	105884	101980	88034.8	25044.2	47483.6	81466.4	72016.6	49130.5	1.4142	0.0622884	0.632784	-0.660215	insig
C49H85O13P	PI(18:0_22:5)	GP	PI	-	66185	45144	134138	131336	88276.3	167451	94354.4	34441	48619.2	175129	75253.6	41601.7	0.855471	0.365129	0.742096	-0.430322	insig
C42H82NO10P	PS(18:0_18:0)	GP	PS	-	3.05672e+07	1.38007e+07	2.65739e+07	2.77013e+07	3.21175e+06	28241431	2.55298e+07	4.51752e+06	1.42866e+07	2.89471e+07	2.60118e+07	5.57836e+06	0.402824	0.516835	0.806104	-0.310961	insig
C41H78NO10P	PS(18:0_17:1)	GP	PS	-	341368	247422	614237	416073	103758	403690	316415	87877.7	130303	368432	313882	191813	0.931903	0.190835	0.662445	-0.594127	insig
C42H80NO10P	PS(18:0_18:1)	GP	PS	-	87506.7	39085.2	78357.6	98033.7	18246.2	104717	75594.6	17262.7	43775.4	156166	52047.2	24126.3	0.486063	0.714237	0.866241	-0.207159	insig
C42H78NO10P	PS(18:0_18:2)	GP	PS	-	172948	67067.3	212828	292766	69045	332328	214173	5409.47	38841.4	264449	125748	94076.5	0.918346	0.29506	0.647523	-0.626997	insig
C44H78NO10P	PS(18:0_20:4)	GP	PS	-	84774.7	37074.1	81251.2	138075	37118.5	140558	31289.6	31734.4	52023.9	139684	77880.8	45965	0.760483	0.374887	0.729644	-0.454735	insig
C44H74NO10P	PS(16:0_22:6)	GP	PS	-	48437.3	30623.5	39999.4	65477.5	25806.3	97040.9	34969.8	23237.9	40864.7	50078.1	51318.6	15516.7	0.876944	0.252223	0.702656	-0.50911	insig
C46H78NO10P	PS(18:0_22:6)	GP	PS	-	31154.5	25768.7	37003.1	47420.6	36088.1	82719.5	27741.9	5283.9	29167.6	77320.1	35044.7	12620.2	1.01854	0.382193	0.719489	-0.474955	insig
C34H68NO6P	CerP(d18:1/16:0)	SP	CerP	-	31976.2	23864	40642.9	46093.6	48795.7	55020.6	33443.1	13537.2	32345.1	21298.3	32729.5	16685	1.54909	0.0232509	0.608939	-0.715631	down
C19H39O7P	LPA(0:0/16:0)	GP	LPA	-	24040.4	32525	28470.4	37712.8	45388.3	29856.9	41497.4	40455.2	33420.4	36316.7	44508.3	30099	1.06073	0.245547	1.14295	0.192762	insig
C39H73O8P	PA(18:1_18:1)	GP	PA	14268-17-8	283848	40203.6	237350	192916	105232	152303	168775	173634	148057	168186	224481	244808	0.737734	0.638645	1.11473	0.156692	insig
C43H73O8P	PA(18:0_22:6)	GP	PA	-	145052	75165.2	198033	114336	78431.5	90904.9	129883	31919.5	83234.9	143162	83488.4	93217	0.784752	0.386997	0.804796	-0.313305	insig
C19H34O2	FFA(19:2)	FA	FFA	-	3.12507e+06	688189	2.66564e+06	3.21733e+06	2.82413e+06	3.00688e+06	3.27605e+06	3.22831e+06	991429	3.05059e+06	3.66757e+06	2.7884e+06	0.382421	0.663465	1.095	0.130932	insig
C41H84NO7P	PE(O-20:0_16:0)	GP	PE-O	-	4378.27	1416.49	4552.4	5895.79	4334.38	6752.84	4066.56	1670.31	2325.85	5926.39	4879.53	5395.15	0.234704	0.627226	0.887802	-0.171691	insig
C41H84NO7P	PE(O-16:0_20:0)	GP	PE-O	-	2916.73	666.519	3525.45	662.844	3089	2621.72	2836.29	539.476	1275.44	3239.11	1747.26	3863.17	0.0568286	0.996715	1.00137	0.00197738	insig
C37H74NO7P	PE(O-16:1_16:0)	GP	PE-O	-	32667.5	33827.3	32403.4	29908.1	23528.4	25699.9	18626.5	9914.33	13928.3	26571.2	27026.5	17286.1	1.8666	0.0103552	0.63669	-0.651336	down
C37H74NO7P	PE(O-16:0_16:1)	GP	PE-O	-	244886	40000.1	299792	138908	66971	124636	89332	15310	61238.6	137049	136317	44884	1.07755	0.160614	0.528993	-0.918681	insig
C39H78NO7P	PE(O-16:0_18:1)	GP	PE-O	-	2.89351e+06	952002	3.43906e+06	1.59264e+06	889907	1.86313e+06	1.85232e+06	500921	1.25465e+06	2.51265e+06	1.43338e+06	762107	0.845811	0.313783	0.715035	-0.483914	insig
C41H82NO7P	PE(O-18:0_18:1)	GP	PE-O	-	193947	29739.7	243489	396555	50511.4	276935	174196	44232	44736.6	176715	150771	32597.2	0.756222	0.179828	0.52322	-0.934511	insig
C43H86NO7P	PE(O-20:0_18:1)	GP	PE-O	-	100270	34644.3	105546	80005.7	58651.7	129590	115256	22857.1	44968.7	148436	48751.2	60971.7	0.547386	0.651643	0.867375	-0.205272	insig
C43H86NO7P	PE(O-18:0_20:1)	GP	PE-O	-	126917	43201.1	119453	76356.3	199564	103963	171796	20340.4	61264.7	231045	53318	91936.7	0.468548	0.869919	0.940617	-0.0883212	insig
C37H72NO7P	PE(O-16:1_16:1)	GP	PE-O	-	146408	30330.5	156814	169326	41030.7	114623	49450	26698.6	46280.5	71896.2	158275	73885.6	0.778175	0.242451	0.647632	-0.626754	insig
C39H76NO7P	PE(O-16:0_18:2)	GP	PE-O	-	3.67889e+06	1.33416e+06	5.3038e+06	1.63453e+06	815754	2.43861e+06	3.28209e+06	1.35084e+06	2.78861e+06	2.50033e+06	2.65905e+06	1.2617e+06	0.0695809	0.774748	0.910355	-0.135499	insig
C39H76NO7P	PE(O-16:1_18:1)	GP	PE-O	-	8.71026e+06	4.27448e+06	1.03775e+07	1.01188e+07	1.22923e+06	9.44774e+06	5.20423e+06	2.86347e+06	4.51633e+06	7.27269e+06	8.04515e+06	4.08256e+06	0.380914	0.275625	0.724319	-0.465304	insig
C43H84NO7P	PE(O-20:0_18:2)	GP	PE-O	-	102260	57334.5	110879	80847.9	38911.9	127171	125463	32795.9	55493.5	126411	80743.8	50667.7	0.370512	0.726893	0.911424	-0.133806	insig
C43H84NO7P	PE(O-18:1_20:1)	GP	PE-O	-	41612.8	19135.6	39619.3	44239.6	70789.3	50072	50938.7	10994.7	17941.5	77496	28363.4	70683.2	0.402312	0.912233	0.965906	-0.0500458	insig
C43H84NO7P	PE(O-20:1_18:1)	GP	PE-O	-	110972	60150.3	177911	204189	37761.8	184451	67570.9	19623.5	53426.6	118952	86260.9	58912.9	1.18011	0.0910719	0.521962	-0.937985	insig
C41H78NO7P	PE(O-18:2_18:1)	GP	PE-O	-	1.28611e+06	768747	1.76033e+06	1.78945e+06	469329	1.58349e+06	1.09551e+06	409577	951756	1.14514e+06	963030	791360	0.854493	0.165718	0.699499	-0.515606	insig
C43H82NO7P	PE(O-16:0_22:3)	GP	PE-O	-	96516.2	30258.7	74806.5	51138.5	85180.8	78336.3	71695.3	19427	44101.5	142973	84653.3	24076.5	0.553988	0.824965	0.929583	-0.105345	insig
C45H86NO7P	PE(O-18:1_22:2)	GP	PE-O	-	21452.7	8249.1	18327.6	16418.9	24275.3	22103	23236.5	4551.81	13471.1	33946	17007.2	23311.8	0.143689	0.872287	1.04239	0.0598948	insig
C45H86NO7P	PE(O-18:0_22:3)	GP	PE-O	-	410875	59615.8	390618	241866	296565	400428	527053	83933.4	219542	787192	272227	91003.2	0.0827906	0.816752	1.10055	0.138222	insig
C41H76NO7P	PE(O-16:0_20:4)	GP	PE-O	-	116446	101443	152137	49816.5	65325.9	85148.7	85746.1	38841	71701.7	131007	123385	7255.46	0.863724	0.466579	0.802951	-0.316616	insig
C41H76NO7P	PE(O-16:1_20:3)	GP	PE-O	-	76431.1	122353	76662.6	65227	112053	69630	79115.6	70883.4	108522	76656.7	156428	82207.3	0.364782	0.615344	1.09851	0.135546	insig
C41H76NO7P	PE(O-18:3_18:1)	GP	PE-O	-	36866.4	26615.1	57331.4	50063.9	5984.69	45141.6	31323.6	2785.34	6502.5	31127.8	40006.5	27914.3	0.862681	0.190652	0.62909	-0.668661	insig
C41H76NO7P	PE(O-18:2_18:2)	GP	PE-O	-	2.8019e+06	1.84989e+06	4.64573e+06	3.53665e+06	842385	3.16141e+06	2.96699e+06	886972	2.14207e+06	2662910	2.68777e+06	1.8774e+06	0.475844	0.362984	0.785375	-0.348547	insig
C43H80NO7P	PE(O-16:0_22:4)	GP	PE-O	-	1.95042e+06	1.16826e+06	1.41078e+06	827465	1.43606e+06	1.36074e+06	1.14696e+06	392506	976555	2.27754e+06	1.45745e+06	322293	0.995726	0.452712	0.806172	-0.31084	insig
C43H80NO7P	PE(O-18:0_20:4)	GP	PE-O	-	217497	108227	222400	127736	93368.5	213140	217370	51742.5	118032	344728	132823	34870.6	0.667423	0.80214	0.915713	-0.127032	insig
C47H88NO7P	PE(O-20:0_22:4)	GP	PE-O	-	8435.02	8000.53	5813.85	7497.26	13743.2	12929.3	9792.43	2100.79	4966.58	14854.1	8769.83	4823.51	0.870952	0.435437	0.803047	-0.316444	insig
C41H74NO7P	PE(O-16:1_20:4)	GP	PE-O	-	809166	818729	1.02167e+06	741274	492482	609962	658675	280931	414470	836539	741567	359587	1.34422	0.124996	0.732598	-0.448907	insig
C45H82NO7P	PE(O-18:0_22:5)	GP	PE-O	-	955378	371412	1.23217e+06	887037	434868	946770	1.05063e+06	123692	547100	2.05666e+06	881959	279959	0.459867	0.954347	1.02328	0.0331948	insig
C45H82NO7P	PE(O-18:2_22:3)	GP	PE-O	-	16362.6	15002.7	12161	11611.4	17456.7	14294.7	19727.6	4005.25	7484.41	12299.8	13988.3	20629.7	0.704437	0.625662	0.899251	-0.153204	insig
C47H86NO7P	PE(O-20:1_22:4)	GP	PE-O	-	11439.4	9773.57	9812.98	10861.2	8430.57	13037.9	11363.4	3549.2	5717.52	14586.8	10509	4958.21	1.10001	0.303643	0.799993	-0.321941	insig
C47H86NO7P	PE(O-18:1_24:4)	GP	PE-O	-	247384	167456	261981	227749	206124	290679	310559	75314.1	209435	482749	191110	258394	0.124883	0.731733	1.09005	0.124389	insig
C43H76NO7P	PE(O-18:2_20:4)	GP	PE-O	-	278274	273005	329234	302100	158820	285425	308549	79694.2	182070	335385	211211	147475	1.07701	0.227282	0.777194	-0.363653	insig
C43H76NO7P	PE(O-16:0_22:6)	GP	PE-O	-	1.3347e+06	852840	1.41355e+06	803393	380412	819479	1.11805e+06	437545	882216	1.00112e+06	879493	328638	0.614432	0.451042	0.829185	-0.270234	insig
C43H76NO7P	PE(O-16:1_22:5)	GP	PE-O	-	1.16196e+06	878123	1.41961e+06	441237	427992	1.05059e+06	530388	422854	965801	1.39665e+06	1.15934e+06	630994	0.216483	0.844377	0.949164	-0.0752707	insig
C45H80NO7P	PE(O-18:0_22:6)	GP	PE-O	-	1.66543e+06	899468	2.17209e+06	987802	440859	1.41745e+06	2.04181e+06	596352	1.39441e+06	2.28661e+06	1.1392e+06	442250	0.0423886	0.896198	1.04188	0.0591837	insig
C43H74NO7P	PE(O-16:1_22:6)	GP	PE-O	-	3.71081e+06	1.96119e+06	4.88101e+06	2.67274e+06	2.92219e+06	3.20003e+06	2.75824e+06	1.45246e+06	2.09747e+06	3.28143e+06	2.78973e+06	2.12905e+06	1.2162	0.133021	0.749866	-0.415296	insig
C44H76NO7P	PE(O-17:1_22:6)	GP	PE-O	-	62656.6	58207.7	103980	44140	19183.8	56623.2	45073.8	33981.5	49002.1	80331.1	71783.9	48192.6	0.0113202	0.842849	0.952359	-0.0704223	insig
C45H78NO7P	PE(O-18:1_22:6)	GP	PE-O	-	2.7248e+06	1.41515e+06	3.6293e+06	2.3825e+06	1.49155e+06	2.98863e+06	3.45685e+06	1.03662e+06	1.92779e+06	3.75447e+06	1.94258e+06	1.81369e+06	0.258497	0.8384	0.952164	-0.0707182	insig
C45H78NO7P	PE(O-20:3_20:4)	GP	PE-O	-	4872.3	11839.5	15403.3	14255.2	3518.76	9157.23	7807	3735.86	5925.9	19581.5	10190.4	3159.66	0.541843	0.660596	0.853574	-0.228412	insig
C45H76NO7P	PE(O-18:2_22:6)	GP	PE-O	-	558520	516194	729846	514873	469579	480778	825794	125870	395645	671522	410305	357468	0.872812	0.484009	0.852227	-0.23069	insig
C44H79O8P	PMeOH(18:0_22:4)	GP	PMeOH	-	114331	44804.4	101352	168909	29004.4	94186.8	100940	34116.2	51288.9	145459	99894.3	120551	0.105545	0.998363	0.999388	-0.000883392	insig
C41H80NO8P	PC(15:0_18:1)	GP	PC	-	107934	51566.2	143552	131611	24281.9	82920.1	51589.8	27037.3	76517.8	98143	91275.6	18693.1	0.853331	0.233712	0.670381	-0.576947	insig
C37H72NO8P	LNAPE(16:1/N-16:0)	GP	LNAPE	-	1.71397e+06	340861	1.55113e+06	2.48759e+06	154868	1.30638e+06	424942	140958	438772	1.09796e+06	1.55078e+06	453913	0.738133	0.206525	0.543671	-0.879193	insig
C39H76NO8P	LNAPE(16:0/N-18:1)	GP	LNAPE	-	3.56089e+07	1.97008e+07	4.70942e+07	5.0778e+07	5.83664e+06	4.59762e+07	2.56613e+07	6.27217e+06	1.92688e+07	4.53308e+07	3.66975e+07	9.85972e+06	0.640951	0.307302	0.698019	-0.518663	insig
C41H76NO8P	LNAPE(18:1/N-18:2)	GP	LNAPE	-	9.56491e+06	2.62966e+06	1.25283e+07	1.24094e+07	2.12197e+06	1.10791e+07	9.71364e+06	1.17615e+06	5.71156e+06	8.40756e+06	7.27388e+06	2.96341e+06	0.555303	0.316185	0.700255	-0.514048	insig
C41H74NO8P	LNAPE(18:2/N-18:2)	GP	LNAPE	-	2.79585e+06	808453	2.98057e+06	2.6807e+06	377214	2.92213e+06	2.10447e+06	277454	978424	2.06823e+06	2.14765e+06	724843	0.636409	0.256269	0.660654	-0.598033	insig
C43H74NO8P	LNAPE(20:4/N-18:2)	GP	LNAPE	-	249104	121212	289165	272426	92457.5	220494	220010	56268.1	136110	90374.8	215021	95809.7	1.11449	0.130591	0.653563	-0.613602	insig
C34H66NO8P	PC(12:0_14:1)	GP	PC	-	5479.67	7070.13	4514.41	5837.1	5870.88	4997.3	5377.64	6893.41	11746	7813.43	7052.52	6351.21	1.44372	0.0930485	1.3395	0.421693	insig
C35H70NO8P	PC(13:0_14:0)	GP	PC	-	142454	160431	153192	150362	136806	132936	163562	146884	153628	150290	143179	156033	0.888124	0.260271	1.04268	0.0602972	insig
C36H72NO8P	PC(10:0_18:0)	GP	PC	-	168021	119447	173620	298266	222916	180798	209009	162126	168866	236429	213894	138862	0.0209943	0.850911	0.970869	-0.0426518	insig
C36H66NO8P	PC(12:0_16:3)	GP	PC	-	2384.22	3559.5	3176.16	4197.54	2749.4	3115.58	3672.64	3971.72	3663.95	3238.81	3113.8	5420.27	1.23835	0.160951	1.20325	0.266935	insig
C37H74NO8P	PC(13:0_16:0)	GP	PC	-	108876	11919.3	92570.2	130009	33929.8	89766.1	66577	15325	38727.5	109102	94820.5	95985	0.0120129	0.752389	0.900372	-0.151406	insig
C39H78NO8P	PC(13:0_18:0)	GP	PC	-	320641	146393	268485	411218	157620	215629	327816	121411	108857	376510	144289	348361	0.364382	0.819421	0.938985	-0.0908266	insig
C39H74NO8P	PC(15:1_16:1)	GP	PC	-	102378	49987.7	112177	112913	19686.1	99627.2	63370.4	11629.7	40985.5	58612.8	81271.4	31181.6	1.0442	0.0977602	0.577837	-0.791266	insig
C40H78NO8P	PC(12:0_20:1)	GP	PC	-	15173.6	16782.8	25832.6	17404.2	3180.26	14302.8	8690.63	3237.67	10364.1	7351.49	17498.7	4379.58	1.14385	0.091713	0.555938	-0.847005	insig
C40H78NO8P	PC(17:0_15:1)	GP	PC	-	55114.2	86040.8	129839	96029.5	19336.9	97053.6	66965.4	10564.6	32288.3	127915	57135	11629.1	1.07411	0.245697	0.634027	-0.657383	insig
C41H82NO8P	PC(15:0_18:0)	GP	PC	-	5.63816e+06	3.9949e+06	7.85894e+06	6.10093e+06	847311	9.52312e+06	3.79228e+06	955705	2.40498e+06	1.00681e+07	7.1758e+06	844295	0.708606	0.474314	0.743189	-0.4282	insig
C41H80NO8P	PC(16:0_17:1)	GP	PC	-	1.40989e+06	915707	1.70432e+06	1.37055e+06	496017	1.17866e+06	941011	656223	627252	1.66201e+06	1.21466e+06	538274	0.807743	0.35651	0.797075	-0.327212	insig
C41H80NO8P	PC(18:0_15:1)	GP	PC	-	2.21874e+07	1.20849e+07	2.78643e+07	2.72986e+07	3.10721e+06	2.63157e+07	1.80257e+07	3.99016e+06	1.16042e+07	3.44634e+07	2.0715e+07	4.9427e+06	0.498922	0.516271	0.788682	-0.342484	insig
C41H76NO8P	PC(15:1_18:2)	GP	PC	-	91424.3	48108.4	129590	132015	36348.7	95136.4	98884.9	29734.1	58412.1	97576.7	100992	33676.4	0.633499	0.396646	0.78719	-0.345215	insig
C42H76NO8P	PC(12:0_22:4)	GP	PC	-	39680.5	49923.1	46976.6	36419.1	41705.2	43470.4	53376.7	54507.5	49653.6	44810.4	53745.2	46213.8	1.70802	0.0190716	1.17094	0.227666	up
C43H86NO8P	PC(16:0_19:0)	GP	PC	-	51120.8	27387.8	46827.1	42564.3	41483.1	46704.5	38322.3	13105.5	20044.8	63535.7	34813.2	28310.9	1.1362	0.262516	0.77369	-0.370172	insig
C43H80NO8P	PC(16:1_19:2)	GP	PC	-	133801	68824.6	143770	160141	26281.9	128429	111896	20562.6	69839.9	95758.7	137991	64985	0.553385	0.345137	0.757708	-0.400286	insig
C44H80NO8P	PC(16:1_20:3)	GP	PC	-	90813.4	27899.1	98989	123280	23734.3	68390.4	59044.3	10619	19665.5	55126	85456.1	74963.7	0.7178	0.32085	0.703926	-0.506505	insig
C45H84NO8P	PC(18:1_19:2)	GP	PC	-	53370.3	39285.1	130027	141206	39427.7	133290	125040	34204.1	87641.8	78619.8	49343.5	78644	0.145801	0.582068	0.845114	-0.242783	insig
C45H82NO8P	PC(18:2_19:2)	GP	PC	-	365895	125316	365163	336690	119041	234496	254737	58686.9	126102	270595	205823	124024	1.00485	0.180599	0.672421	-0.572563	insig
C45H78NO8P	PC(15:0_22:6)	GP	PC	-	100058	44119.3	34100.7	151131	100152	94565.1	70660.6	7183.22	23038.9	52774.5	67832	44207.6	1.2856	0.0657559	0.506933	-0.980133	insig
C31H62NO8P	PE(12:0_14:0)	GP	PE	-	7012.14	15675.6	4004.39	6490.37	12648.1	7575.36	5698.86	25486.8	11969.5	7024.48	12951.9	11077.2	0.808926	0.333539	1.38952	0.47459	insig
C33H66NO8P	PE(13:0_15:0)	GP	PE	-	1.16628e+06	1.093e+06	1.44525e+06	1.40257e+06	1.52566e+06	1.07234e+06	1.22153e+06	1.21284e+06	1.016e+06	1.08274e+06	1.06241e+06	1.47893e+06	0.756854	0.344531	0.918151	-0.123196	insig
C34H68NO8P	PE(12:0_17:0)	GP	PE	-	11875.9	15055.8	9778.04	10185.3	13974.9	15396.7	12107.1	16086.8	13190.4	13994.1	14938.9	14162.5	0.97398	0.267337	1.10769	0.147554	insig
C34H66NO8P	PE(12:0_17:1)	GP	PE	-	289367	375375	345771	355964	407717	350161	378691	373497	327852	345061	359243	330011	0.0230341	0.92937	0.995292	-0.00680773	insig
C35H68NO8P	PE(12:0_18:1)	GP	PE	-	13903.5	19797.8	15977.2	14485.5	22857.1	18449.8	17472.5	19719.2	18535.5	19458.6	21918.7	19401.3	1.01537	0.269208	1.10462	0.143557	insig
C45H88NO8P	PE(18:0_22:1)	GP	PE	-	9890.96	2358.38	7405.49	7876.35	2770.21	7405.49	5606.63	2088.91	1087.65	10158.8	7201.8	15907.5	0.187637	0.784455	1.11521	0.15732	insig
C37H70NO8P	PE(13:0_19:2)	GP	PE	-	35663	37827.5	32431.4	33240.2	38362.8	36003.7	38969.4	35975.7	33243.5	34322.2	32849.2	37419.2	0.0486618	0.930078	0.99649	-0.00507286	insig
C39H74NO8P	PE(14:0_20:2)	GP	PE	-	102418	54964.8	176051	198391	11978.8	112264	41893.8	29668.9	55239.4	130707	115575	31231.8	0.596756	0.25081	0.616271	-0.698362	insig
C40H76NO8P	PE(17:0_18:2)	GP	PE	-	483329	212246	647535	479839	15686.8	448244	324099	16331.1	184293	482771	312633	96384.6	0.511286	0.241203	0.619408	-0.691037	insig
C39H72NO8P	PE(16:0_18:3)	GP	PE	-	584077	201458	1.0462e+06	1.00853e+06	45465.9	950523	393807	78942.9	212439	824773	555928	182639	0.497594	0.242694	0.586126	-0.770716	insig
C41H76NO8P	PE(18:0_18:3)	GP	PE	-	2.0699e+06	574147	2.46958e+06	2.74558e+06	32472.9	2.22802e+06	1.61777e+06	62174.8	613646	1.90863e+06	1.33276e+06	958077	0.213018	0.286749	0.641626	-0.640196	insig
C38H68NO8P	PE(13:0_20:4)	GP	PE	-	215484	211066	225951	205782	229829	203023	221024	220958	216842	228271	219775	224703	1.02204	0.199311	1.03132	0.0444907	insig
C39H70NO8P	PE(12:0_22:4)	GP	PE	-	2543.48	4514.48	2343.98	2124.42	2943.3	2086.62	3588.52	3628.93	2995.86	2602.33	2975.27	2883.24	0.836781	0.417417	1.12792	0.173664	insig
C41H74NO8P	PE(14:0_22:4)	GP	PE	-	32149.2	18139.8	21807.7	33721.4	9106.63	30754	16277.3	7138.03	8857.36	28015.4	25997.6	4248.57	1.22919	0.137889	0.621465	-0.686256	insig
C43H78NO8P	PE(18:2_20:2)	GP	PE	-	320526	143228	248424	320378	52612	295187	258704	31757.1	163371	177808	423537	84625.4	0.52932	0.591342	0.825732	-0.276255	insig
C38H66NO8P	PE(13:0_20:5)	GP	PE	-	4.64722e+06	4.75455e+06	4.70751e+06	4.47587e+06	4.93502e+06	4.41206e+06	4.81127e+06	4.9065e+06	4.79675e+06	4.68975e+06	4.94431e+06	5.00367e+06	1.46525	0.0548549	1.04368	0.0616769	insig
C41H72NO8P	PE(18:2_18:3)	GP	PE	-	215465	65347.2	299579	270007	38833.5	225128	198252	26670.7	97498.3	186105	206637	80958.4	0.501585	0.349031	0.71442	-0.485155	insig
C43H76NO8P	PE(16:1_22:4)	GP	PE	-	156005	52067	133297	138256	7294.08	121585	144443	37512.6	56553.4	96128.8	149405	55345.7	0.156492	0.717431	0.886417	-0.173942	insig
C43H76NO8P	PE(18:2_20:3)	GP	PE	-	125971	34639.2	138881	140952	27808	120615	108105	8636.28	50338.4	115828	120609	36416.5	0.628797	0.410897	0.747086	-0.420654	insig
C45H80NO8P	PE(20:1_20:4)	GP	PE	-	140345	124484	131977	184883	36017	90357.2	73403.5	32896.5	78809.7	74918.1	150938	60219.1	1.01851	0.162746	0.665456	-0.587585	insig
C45H78NO8P	PE(20:2_20:4)	GP	PE	-	872424	521949	642028	656937	190309	716548	688682	125797	345251	436880	686635	153445	1.01542	0.190761	0.676822	-0.563152	insig
C45H76NO8P	PE(18:2_22:5)	GP	PE	-	694049	415775	660098	816428	199372	466726	494704	159919	318739	524201	636651	260113	0.857764	0.253407	0.736162	-0.441906	insig
C45H74NO8P	PE(20:4_20:4)	GP	PE	-	48170.3	31370	47975	77540.2	62478.3	67490.9	48536.5	15127.5	34956.1	40893.1	38542.8	11409.1	1.52142	0.02381	0.565526	-0.822335	down
C47H78NO8P	PE(20:2_22:6)	GP	PE	-	68757.2	59177.4	27906.4	32019.4	110607	27907.6	71597.4	76021.6	64559.9	59186	25661.2	113338	0.701077	0.445555	1.25734	0.330371	insig
C30H59O10P	PG(10:0_14:0)	GP	PG	-	201342	237405	169969	177531	236351	206238	200694	225580	293512	257380	266975	216959	1.41417	0.0625566	1.18901	0.249762	insig
C33H65O10P	PG(12:0_15:0)	GP	PG	-	9057.26	8498.24	7123.54	9131.42	10272.4	6629.3	8643.7	11215.4	9945.74	7722.83	13081.1	8232.81	1.00808	0.210488	1.1603	0.214503	insig
C41H81O10P	PG(17:0_18:0)	GP	PG	-	986189	1.06638e+06	2.15855e+06	2.55729e+06	260550	1.57135e+06	1.28997e+06	299459	867107	1.80574e+06	1.43601e+06	341005	0.621789	0.339602	0.702218	-0.51001	insig
C42H83O10P	PG(16:0_20:0)	GP	PG	-	477002	121396	363876	486886	84306.4	343442	199134	119566	161018	295504	482157	179796	0.408548	0.430513	0.765713	-0.385124	insig
C43H85O10P	PG(15:0_22:0)	GP	PG	-	36612.7	14747.6	38210.4	44734.4	9790.35	10652.4	21990.9	14682.2	15430.3	23590.8	39026.8	19506.3	0.0894402	0.65537	0.867394	-0.205241	insig
C43H85O10P	PG(16:0_21:0)	GP	PG	-	33468.3	33841.4	47205.9	42981.8	46963.4	46500.7	39223	18917.4	32049.6	48698.3	33546.4	42417.1	0.927914	0.257783	0.856115	-0.224124	insig
C43H85O10P	PG(18:0_19:0)	GP	PG	-	8.42973e+06	4.46628e+06	9.46459e+06	1.02442e+07	1.23649e+06	8.54887e+06	9.47922e+06	1.39968e+06	4.77553e+06	9.70238e+06	7.86217e+06	1.69308e+06	0.442428	0.564137	0.823589	-0.280003	insig
C44H87O10P	PG(16:0_22:0)	GP	PG	-	1.71726e+07	9.27798e+06	1.89592e+07	2.07119e+07	4.94421e+06	1.61877e+07	1.27755e+07	6.00942e+06	1.0234e+07	1.8358e+07	1.47264e+07	7.36331e+06	0.564801	0.368261	0.796147	-0.328893	insig
C46H91O10P	PG(16:0_24:0)	GP	PG	-	82992.3	37958.8	87096.8	108189	31078.1	77888.1	60317	25497.9	35354.4	92231.5	29040.4	51175.7	1.00435	0.200789	0.690533	-0.534219	insig
C46H91O10P	PG(18:0_22:0)	GP	PG	-	5.38911e+06	3.48083e+06	6.20969e+06	6.17187e+06	4.05813e+06	4.82986e+06	5.61652e+06	2.12957e+06	2.93358e+06	5.40815e+06	3.85355e+06	2.30609e+06	1.30314	0.121484	0.738151	-0.438013	insig
C48H95O10P	PG(18:0_24:0)	GP	PG	-	29773	16211.9	28019.9	30818.6	29169.7	20134.2	23367.3	9623.37	10252.5	22595.7	18866.9	17620.7	1.54791	0.0312803	0.663909	-0.590942	down
C48H95O10P	PG(20:0_22:0)	GP	PG	-	14046.8	7775.27	15901.1	17737.9	7245.99	11699.6	15629.2	4951.3	5282.14	13042	10412.4	10343.7	0.800164	0.340466	0.801819	-0.318652	insig
C32H61O10P	PG(12:0_14:1)	GP	PG	-	7308.94	11249.2	7285.54	6857.8	9958.92	6264.68	8587.17	8283.19	16203.4	10279.5	13238.5	8009.19	1.21623	0.133901	1.3204	0.40098	insig
C32H61O10P	PG(13:0_13:1)	GP	PG	-	404503	350871	257844	266626	339547	311376	216092	275403	230591	256239	248414	264096	1.91118	0.0209614	0.772147	-0.373053	down
C34H65O10P	PG(12:0_16:1)	GP	PG	-	51223.6	56840.9	48273.5	56666.8	56723	57005.3	58997.2	58706.1	56976.1	58030.8	61841.9	83591.4	1.48733	0.0993592	1.15735	0.210821	insig
C35H67O10P	PG(12:0_17:1)	GP	PG	-	380173	427381	317896	362117	389142	410169	370453	423094	601645	393158	567891	357353	1.1495	0.169673	1.18659	0.246826	insig
C36H69O10P	PG(12:0_18:1)	GP	PG	-	16918.8	20441.5	16468.9	18822	19243.1	17635.2	25352.2	21763.7	29139.3	21657.6	29621.2	19753.5	2.01617	0.0121243	1.34473	0.427316	up
C40H77O10P	PG(19:0_15:1)	GP	PG	-	27505.5	9080.15	18515.6	11857.7	14648	6334.09	18294.8	7300.06	11410	18264.5	6441.8	21017.1	0.200596	0.833013	0.940725	-0.0881553	insig
C40H77O10P	PG(18:0_16:1)	GP	PG	-	598542	300688	689996	439775	388233	417918	468034	162682	385069	507489	392965	378496	0.888502	0.266811	0.809387	-0.305099	insig
C44H85O10P	PG(16:0_22:1)	GP	PG	-	6.22842e+06	3.50073e+06	6.54589e+06	6.98212e+06	1.81359e+06	5.87756e+06	4.50981e+06	2.06319e+06	3.42643e+06	6.03059e+06	5.58486e+06	2.87282e+06	0.620707	0.330762	0.791245	-0.337804	insig
C44H85O10P	PG(22:0_16:1)	GP	PG	-	542232	250849	664532	776229	129388	541760	403291	177889	267864	542745	549763	301576	0.425498	0.377497	0.772163	-0.373022	insig
C45H87O10P	PG(17:0_22:1)	GP	PG	-	63665.6	65171.7	85308.9	100043	19651	40361.1	49916.9	33364	37680	67915.8	48312.5	20993.6	0.905508	0.194484	0.689957	-0.535421	insig
C45H87O10P	PG(22:0_17:1)	GP	PG	-	20726.7	12899.8	12356.2	20284.8	2980	26757.4	20909.5	2063.35	12839.3	7148.4	24350.1	7977.86	0.494133	0.496486	0.784216	-0.350677	insig
C46H89O10P	PG(16:0_24:1)	GP	PG	-	96663.7	64426.3	58990.7	54726.8	32346.4	85564.4	75364.5	35170.6	51799	68612.9	98221.6	28269.3	0.433846	0.688769	0.910164	-0.135802	insig
C46H89O10P	PG(18:0_22:1)	GP	PG	-	4.30892e+06	2.83457e+06	4.71045e+06	4.61997e+06	3.25583e+06	4.16572e+06	4.04855e+06	1.79847e+06	2.38111e+06	3.88774e+06	3.29936e+06	3.17743e+06	1.26869	0.0914461	0.778083	-0.362003	insig
C46H89O10P	PG(22:0_18:1)	GP	PG	-	4.80076e+06	2.92127e+06	5.45834e+06	5.65106e+06	1.78502e+06	4.84623e+06	4.77711e+06	1.45212e+06	2.96029e+06	5.06298e+06	3.7365e+06	2.33221e+06	0.702457	0.338949	0.798078	-0.325399	insig
C48H93O10P	PG(24:0_18:1)	GP	PG	-	104100	81674.4	107457	123745	48060.3	77842.7	116531	44434.2	52262.6	84162.1	89710.7	52614.1	0.877786	0.304736	0.809967	-0.304065	insig
C48H93O10P	PG(22:0_20:1)	GP	PG	-	35663.6	26277.9	36892.3	48115.1	16341.5	29444.1	44442.8	14026.6	17920.5	31924.2	34289.4	19842.9	0.676298	0.455045	0.842851	-0.24665	insig
C42H79O10P	PG(16:0_20:2)	GP	PG	-	76112.7	52527	102013	78856.4	25405.3	47748	15224.9	22018.8	26194	69527.8	88157.6	39844.8	1.15238	0.241124	0.68198	-0.552199	insig
C44H83O10P	PG(16:0_22:2)	GP	PG	-	14277.4	29639	16389	20275.7	5172.19	27063.1	24185.8	28663.7	43427.8	10493.5	39372	27652.8	1.12996	0.123734	1.54052	0.623416	insig
C44H83O10P	PG(18:0_20:2)	GP	PG	-	67204.2	75665.2	102711	91586.8	29297.4	57816.1	60192.1	32543.6	47217.8	110572	96079.7	67691.1	0.183403	0.919469	0.976466	-0.0343584	insig
C45H85O10P	PG(21:0_18:2)	GP	PG	-	29201.4	27714.9	30135.3	5835	19015.1	17570.5	26943.7	14054.9	20269.5	23644.8	11033.2	3006.19	0.731482	0.356877	0.764275	-0.387836	insig
C48H91O10P	PG(18:0_24:2)	GP	PG	-	317904	172016	278817	287283	227374	202012	276301	40368.1	156287	256321	215745	341060	0.728054	0.514866	0.865813	-0.207873	insig
C48H91O10P	PG(24:0_18:2)	GP	PG	-	81692.7	70724.6	72614.8	88380.4	50532.7	61509.9	79530.3	38807.3	45575.8	48257.2	82246.3	58902.9	1.05282	0.227321	0.830451	-0.268032	insig
C48H91O10P	PG(20:1_22:1)	GP	PG	-	19429.7	18065.6	24641.9	28137	13775.2	14210.8	26098.6	9971.49	11779.5	16215.5	22870.8	21559.2	0.465071	0.653924	0.917428	-0.124334	insig
C48H91O10P	PG(22:0_20:2)	GP	PG	-	52240.9	31574.6	54878.9	52304.8	23782.7	32755.2	37074.7	9080.36	23026	34781	46337.1	26514.6	1.12155	0.152359	0.714292	-0.485414	insig
C40H73O10P	PG(16:0_18:3)	GP	PG	-	2.88077e+06	1.11778e+06	1.81094e+06	1.68762e+06	648756	1.26616e+06	1.33474e+06	613255	1.16055e+06	1.72054e+06	2.0617e+06	952820	0.517712	0.507883	0.833359	-0.262989	insig
C40H73O10P	PG(18:0_16:3)	GP	PG	-	91187.7	44842.4	90576.2	93502.5	13279.8	85386.6	57216.6	5281.68	36330.3	64471.1	71513.2	27381.8	0.863694	0.158486	0.626099	-0.675538	insig
C44H81O10P	PG(16:0_22:3)	GP	PG	-	66736.5	27529.8	34979.3	50006.9	15022.7	38364.6	44564.9	22871.9	67554.4	38363.4	49244.9	19427.3	0.155101	0.882558	1.04035	0.0570697	insig
C44H81O10P	PG(20:1_18:2)	GP	PG	-	200075	139544	154027	147689	58477.9	128866	145585	46985	166245	141822	175627	89899.8	0.357354	0.713765	0.924561	-0.11316	insig
C46H85O10P	PG(22:1_18:2)	GP	PG	-	314608	207159	266822	276241	87310.4	286589	344276	129796	357994	306896	370401	250480	0.702512	0.311786	1.22319	0.290653	insig
C48H89O10P	PG(22:0_20:3)	GP	PG	-	182150	73903.4	154935	215681	138765	193541	160868	57512.5	82565.4	123709	144957	118050	1.05351	0.112824	0.71708	-0.479793	insig
C37H65O10P	PG(9:0_22:4)	GP	PG	-	3278.62	1851.13	3051.09	3978.42	14235.8	3150.59	9	9	9	9	9	9	2.58429	0.0476756	0.00182768	-9.09577	down
C40H71O10P	PG(16:1_18:3)	GP	PG	-	249939	22442.1	208736	228555	38119.5	163333	174915	66872.2	74958.6	227190	158093	150061	0.337706	0.840472	0.935207	-0.0966419	insig
C45H81O10P	PG(18:2_21:2)	GP	PG	-	565967	399409	529988	534869	236972	561016	524147	203801	458457	547421	559937	414426	0.206406	0.797897	0.957559	-0.0625666	insig
C46H83O10P	PG(20:0_20:4)	GP	PG	-	251449	142164	204051	277987	111761	242042	198959	82323.4	123023	174463	222951	94380.4	1.10049	0.151084	0.728861	-0.456284	insig
C47H85O10P	PG(21:0_20:4)	GP	PG	-	56466.8	42783.2	44665.8	44584.1	53856.2	29515.8	44687.1	23055.4	35487	43616.8	34174.3	25973.2	1.43986	0.0692312	0.761365	-0.39334	insig
C48H87O10P	PG(22:0_20:4)	GP	PG	-	553952	350894	584788	455563	514957	554416	520254	277620	340425	480996	336944	223252	1.53266	0.0416485	0.722985	-0.467962	down
C50H91O10P	PG(24:0_20:4)	GP	PG	-	38435.5	41091	32460	36388	41961.8	6776.6	55111.9	24775.8	20991.7	29509.4	35263.3	16606.4	0.125095	0.757153	0.92464	-0.113036	insig
C50H91O10P	PG(22:0_22:4)	GP	PG	-	36884.9	5143.4	22952.4	34536.3	28247.5	26245.5	28695	5384.81	16057.3	22880.2	29002.6	12816.5	0.500695	0.303176	0.745642	-0.423446	insig
C40H69O10P	PG(12:0_22:5)	GP	PG	-	15613.8	14671.5	10796.9	12412.8	17321.3	13866.7	14563	14657.5	13868.3	12733	15715.1	14346.2	0.278273	0.851315	1.01417	0.0203036	insig
C42H73O10P	PG(16:0_20:5)	GP	PG	-	355754	259314	547916	304136	165585	352890	239164	247534	221062	516529	253411	162899	0.765386	0.446125	0.826251	-0.275348	insig
C33H64NO10P	PS(12:0_15:0)	GP	PS	-	11644.9	11028.3	13373.6	11588.5	11901.8	11992.1	14650.9	9925.84	9958.72	14857.5	10263.2	13459.2	0.0623731	0.80555	1.02217	0.03164	insig
C34H66NO10P	PS(12:0_16:0)	GP	PS	-	99720.3	105469	83528.6	86574.5	99523.9	96630.1	114330	117816	139063	101702	136007	91912.6	1.66958	0.0358706	1.22641	0.294446	up
C39H76NO10P	PS(14:0_19:0)	GP	PS	-	48590.2	4997.59	24887.5	44052	6727.46	26971.8	6658.26	4645.28	12524.5	34853.3	38206.2	11827.7	0.540747	0.425763	0.695881	-0.523087	insig
C39H76NO10P	PS(16:0_17:0)	GP	PS	-	76959.9	9146.22	100166	104199	15198.8	58685.8	32386.1	9116.71	17289.3	95579.4	66776.5	15186.9	0.614651	0.353648	0.648637	-0.624516	insig
C41H80NO10P	PS(14:0_21:0)	GP	PS	-	291449	143014	350917	320014	33468.6	246371	161288	55386.3	105305	226241	221438	60742.4	0.797418	0.149622	0.599466	-0.73825	insig
C41H80NO10P	PS(16:0_19:0)	GP	PS	-	1.78301e+06	527470	1.44113e+06	1.91616e+06	462614	1.44454e+06	634055	405404	615291	1.18903e+06	1.73456e+06	793239	0.754595	0.283667	0.709127	-0.495884	insig
C41H80NO10P	PS(17:0_18:0)	GP	PS	-	128096	97031.1	106503	137470	17048.5	104769	67144.3	20542.1	77107.9	194102	120889	18809.2	0.576191	0.645361	0.843764	-0.245089	insig
C42H82NO10P	PS(15:0_21:0)	GP	PS	-	145385	105277	138160	162982	42500.7	120162	137438	49595	86533.1	142476	127469	85658.3	0.366966	0.549576	0.880615	-0.183417	insig
C42H82NO10P	PS(16:0_20:0)	GP	PS	-	193769	106319	292891	256826	53181.5	165970	77907.4	49611.2	35736.1	147561	93037.7	89343.2	1.53889	0.0487618	0.461381	-1.11597	down
C42H76NO10P	PS(16:0_21:0)	GP	PS	-	8.48988e+07	4.72727e+07	8.76881e+07	8.98491e+07	2.77684e+07	8.08168e+07	6.4291e+07	3.11694e+07	4.87025e+07	8.67088e+07	7.33143e+07	4.03475e+07	0.57386	0.388594	0.823664	-0.279872	insig
C42H76NO10P	PS(18:0_19:0)	GP	PS	-	703012	256262	629135	747281	493652	600374	435473	207956	277410	538305	551162	469329	1.05766	0.119301	0.722985	-0.467962	insig
C43H70NO10P	PS(17:0_21:0)	GP	PS	-	488994	462773	644749	530038	171288	440452	460333	183752	306198	563115	394784	221852	0.824238	0.273001	0.777869	-0.362401	insig
C44H84NO10P	PS(16:0_23:0)	GP	PS	-	439122	202771	449899	496235	146121	381059	319497	112739	193886	439106	345935	257814	0.661614	0.34826	0.789038	-0.341834	insig
C44H84NO10P	PS(18:0_21:0)	GP	PS	-	3.20221e+07	2.01979e+07	3.53556e+07	3.56377e+07	2.34941e+07	2.82824e+07	3.2713e+07	1.24355e+07	1.67768e+07	3.18888e+07	2.25573e+07	1.5954e+07	1.25707	0.136442	0.756189	-0.403182	insig
C45H84NO10P	PS(16:0_24:0)	GP	PS	-	16655.4	7213.39	20795.3	17091	5311.84	15124.8	12178.8	4252.35	6477.44	17639	16759.4	9289.77	0.569296	0.453294	0.810261	-0.303541	insig
C45H84NO10P	PS(18:0_22:0)	GP	PS	-	1.21907e+06	746334	1.42583e+06	1.23619e+06	834741	1.02764e+06	1.20988e+06	441238	595864	1.07378e+06	786312	620045	1.34453	0.0995113	0.728392	-0.457213	insig
C47H92NO10P	PS(18:0_23:0)	GP	PS	-	175015	93950.7	174282	185928	183763	142026	152164	55291.4	68574.9	140618	113257	106417	1.50574	0.0323853	0.666331	-0.585689	down
C47H92NO10P	PS(20:0_21:0)	GP	PS	-	97055.7	47907.2	107846	111986	46994	86392.7	113717	31461.8	43455.2	87905.7	71319.9	83058.1	0.522674	0.526816	0.86498	-0.209261	insig
C33H62NO10P	PS(12:0_15:1)	GP	PS	-	6325.97	4259.4	5725.77	5017.7	5108.55	5875.79	7628.65	5766.48	5193.25	6283.21	6918.12	6362.27	1.48657	0.0612708	1.18069	0.239635	insig
C39H76NO10P	PS(18:0_15:1)	GP	PS	-	749915	246378	892140	597262	681688	581644	651409	241327	524958	661577	355818	464403	0.758931	0.234951	0.773398	-0.370716	insig
C41H80NO10P	PS(19:0_16:1)	GP	PS	-	501822	112985	392123	689414	78390.1	323969	197037	86044.1	134949	248609	439582	225913	0.604246	0.269788	0.634742	-0.655758	insig
C43H82NO10P	PS(16:0_21:1)	GP	PS	-	2.42392e+07	1.4242e+07	2.73105e+07	26865016	7.67039e+06	2.3953e+07	1.87449e+07	8.84064e+06	1.4007e+07	2.39969e+07	2.23765e+07	1.1089e+07	0.631966	0.331669	0.797029	-0.327295	insig
C43H82NO10P	PS(19:0_18:1)	GP	PS	-	6.85953e+06	3.53389e+06	7.98362e+06	8.76095e+06	1.48784e+06	7.09266e+06	5.39161e+06	1.97767e+06	3.83072e+06	6.43429e+06	7.06531e+06	4.11527e+06	0.342405	0.42797	0.806721	-0.309858	insig
C43H82NO10P	PS(21:0_16:1)	GP	PS	-	2.25273e+06	1.09348e+06	2.6586e+06	2.56121e+06	513191	2.19134e+06	1.88778e+06	678711	1.33723e+06	1.93881e+06	2.14268e+06	1.3609e+06	0.280574	0.464357	0.829252	-0.270117	insig
C44H84NO10P	PS(17:0_21:1)	GP	PS	-	358012	245801	471225	364890	122284	324413	318278	119897	201040	338414	254089	149121	0.934436	0.197118	0.73191	-0.450262	insig
C44H84NO10P	PS(20:0_18:1)	GP	PS	-	350742	287743	563083	492176	102440	355192	408511	126900	276527	478913	312676	214957	0.366654	0.524936	0.845266	-0.242523	insig
C44H84NO10P	PS(21:0_17:1)	GP	PS	-	102139	117725	126853	148491	19395.7	127553	177908	38613.6	95413.3	164072	70327.6	92699.4	0.0693098	0.985981	0.995138	-0.00703186	insig
C45H86NO10P	PS(18:0_21:1)	GP	PS	-	2.38742e+07	1.76419e+07	2.59049e+07	2.64645e+07	1.86051e+07	2.26273e+07	2.4583e+07	1.00273e+07	1.48338e+07	2.21049e+07	2.0434e+07	1.76385e+07	1.16235	0.140719	0.811301	-0.30169	insig
C45H86NO10P	PS(21:0_18:1)	GP	PS	-	2.50641e+07	1.58462e+07	3.05898e+07	3.17402e+07	9.74925e+06	2.76152e+07	2.7484e+07	7.85501e+06	1.71424e+07	2.65971e+07	2.07126e+07	1.32458e+07	0.650791	0.357145	0.803934	-0.31485	insig
C45H84NO10P	PS(18:0_22:1)	GP	PS	-	929968	594049	983297	979902	812502	835095	873988	387180	545919	816645	680716	629106	1.38064	0.0607953	0.766056	-0.384478	insig
C45H84NO10P	PS(21:0_19:1)	GP	PS	-	55409	36249.9	54530	51889	21542.9	52808.9	49817.6	13794.8	31995.5	51601.7	49891.3	23646.3	0.791813	0.340724	0.81029	-0.303489	insig
C47H90NO10P	PS(21:0_20:1)	GP	PS	-	242356	169360	234855	273700	110645	187611	249450	85910.5	119670	207202	201623	131845	0.846691	0.315981	0.817135	-0.291354	insig
C47H90NO10P	PS(23:0_18:1)	GP	PS	-	586554	450851	600248	707838	273179	474708	667122	243159	318935	483108	523799	283964	0.851926	0.319712	0.814672	-0.295709	insig
C49H96NO10P	PS(25:0_18:1)	GP	PS	-	28964.6	14093.4	21585.5	31958.8	10139.1	19400.3	25453.9	8013.36	11506.5	23354.5	20041.4	13504.4	0.690851	0.386336	0.807616	-0.308258	insig
C50H80NO10P	PS(21:0_24:1)	GP	PS	-	5894.14	3457.92	5143.85	5419.75	2505.03	3357.69	6701.78	1234.18	2273.25	5408.29	3088.08	2616.2	0.838057	0.482845	0.827118	-0.273835	insig
C36H66NO10P	PS(13:0_17:2)	GP	PS	-	11229.1	12126.5	15876.9	12433	13336.9	16686.8	13474.1	16571.5	17271.6	15558.9	12053.5	15205.6	0.992785	0.266874	1.10339	0.141947	insig
C39H76NO10P	PS(16:0_17:2)	GP	PS	-	427801	250327	187629	360379	23272.2	359696	309880	137192	166091	371147	261328	158049	0.14703	0.644989	0.87234	-0.197038	insig
C44H84NO10P	PS(20:0_18:2)	GP	PS	-	158688	156348	170550	104781	86550.9	108436	190838	85061.8	131800	132287	118754	102766	0.227066	0.850616	0.969636	-0.0444855	insig
C45H84NO10P	PS(21:0_18:2)	GP	PS	-	239982	223006	269700	245349	112388	273975	330848	100194	239367	256869	289766	250757	0.203147	0.677099	1.07578	0.105389	insig
C47H88NO10P	PS(21:0_20:2)	GP	PS	-	271404	188836	304334	268081	146434	236387	256492	81373.1	150626	177626	249851	148183	1.16268	0.138156	0.751797	-0.411585	insig
C47H88NO10P	PS(23:0_18:2)	GP	PS	-	472115	411962	447513	494167	270116	363436	456133	209570	230807	330991	397799	311395	1.24675	0.120989	0.787496	-0.344655	insig
C43H78NO10P	PS(18:1_19:2)	GP	PS	-	186803	188273	190298	32777.5	64798.6	172648	153763	108046	132161	182550	207016	122728	0.515072	0.729811	1.08457	0.11712	insig
C45H82NO10P	PS(21:0_18:3)	GP	PS	-	226162	112624	309068	291975	61671.3	206618	205812	64027.8	103057	250113	164008	212975	0.3749	0.499683	0.827728	-0.272772	insig
C41H80NO10P	PS(15:0_20:4)	GP	PS	-	47194.2	52264.2	48348.7	48364.5	44409.6	72043.6	56213.9	21667	18538	86849.6	30572.9	27617.5	1.2035	0.341735	0.77236	-0.372654	insig
C42H76NO10P	PS(18:2_18:2)	GP	PS	-	1.01851e+06	826312	1.05122e+06	1.00259e+06	300509	901236	765805	381578	820179	1.04584e+06	1.03452e+06	512563	0.358481	0.584924	0.894148	-0.161414	insig
C44H84NO10P	PS(18:1_20:3)	GP	PS	-	268561	272131	291096	352147	144764	344398	289724	140931	340230	271868	266335	304782	0.112035	0.815929	0.964601	-0.0519963	insig
C46H82NO10P	PS(20:0_20:4)	GP	PS	-	198246	155601	172500	206520	256206	159564	145720	75846.8	102084	234202	168228	102113	1.48214	0.0918851	0.721024	-0.47188	insig
C48H86NO10P	PS(20:0_22:4)	GP	PS	-	52477.3	64525.6	46753.1	34946.5	68881.4	34584.3	54872.9	24234.4	43177.9	56973.9	32853.4	31004.8	1.04223	0.249897	0.804576	-0.313699	insig
C49H96NO10P	PS(23:0_20:4)	GP	PS	-	173647	153420	139020	167937	184035	133003	197494	127609	112800	124953	117219	77382.7	1.36425	0.114095	0.796432	-0.328377	insig
C44H84NO10P	PS(18:1_20:4)	GP	PS	-	206052	177896	167970	147559	85725.4	137353	208816	52574.6	127705	163352	177261	83911.4	0.667004	0.552445	0.881919	-0.181282	insig
C44H84NO10P	PS(18:2_20:3)	GP	PS	-	366422	413912	364276	368178	218540	459462	525059	146669	397519	366097	420246	304085	0.212956	0.934835	0.985798	-0.0206366	insig
C46H68NO10P	PS(18:1_22:4)	GP	PS	-	123281	59854.5	121744	284507	114167	119255	112933	27716.7	54714.7	154884	121285	75790.1	1.00537	0.24272	0.66519	-0.588162	insig
C48H84NO10P	PS(18:1_24:4)	GP	PS	-	152949	50488.3	131654	214727	119838	159534	133069	29694.5	76077.5	140249	83758.2	105703	0.943815	0.149701	0.68567	-0.544414	insig
C44H84NO10P	PS(18:2_20:4)	GP	PS	-	147591	71483.5	193057	150795	23388.5	178128	83021.8	24365.2	91377.4	115121	159583	58803	0.588056	0.270508	0.696285	-0.522249	insig
C45H84NO10P	PS(17:2_22:4)	GP	PS	-	43343.4	42078.2	16839.9	31753	57765.9	36409.7	31701.4	21613.2	31747.2	42331.7	41660.1	10952.8	0.800173	0.304967	0.788844	-0.342187	insig
C46H68NO10P	PS(20:3_20:3)	GP	PS	-	20023.2	20894.4	19117.4	36116.4	6153.74	18773.8	55892.5	2773.89	26657.1	31172	40908.4	18152.8	0.296416	0.315072	1.44994	0.53599	insig
C47H80NO10P	PS(21:2_20:4)	GP	PS	-	127201	115559	131066	110349	119192	117499	131245	135163	136120	111227	145327	131196	1.42894	0.0682782	1.09629	0.132631	insig
C48H82NO10P	PS(20:2_22:4)	GP	PS	-	485705	279541	389567	388811	128548	517915	332750	68649.3	262657	630681	506840	94777.4	0.665783	0.662158	0.865881	-0.20776	insig
C49H96NO10P	PS(21:0_22:6)	GP	PS	-	114127	86540	125354	109873	55970.8	108857	112298	56489.2	76746.6	69447.6	94152.3	46465.8	1.16675	0.120236	0.758422	-0.398927	insig
C46H68NO10P	PS(20:3_20:4)	GP	PS	-	76196.7	122573	58818.2	84883.4	79090.8	62675.9	93778.8	52900	113707	61820.3	85385.2	70408.6	0.0967707	0.938064	0.987116	-0.0187079	insig
C46H68NO10P	PS(18:2_22:6)	GP	PS	-	137906	82887.8	126898	149106	36164.7	79826.7	108475	61085	113508	142912	117150	48098.3	0.0636757	0.87917	0.964814	-0.0516772	insig
C31H59O13P	PI(10:0_12:0)	GP	PI	-	9644.28	8819.75	7905.6	9293.15	7266.1	7937.45	9662.49	11449.2	9976.17	9317.86	10914.2	7345.87	1.25072	0.0961082	1.15333	0.205809	insig
C39H75O13P	PI(12:0_18:0)	GP	PI	-	1507	1412.33	2970.67	1368.92	1125.22	2998.03	3235.01	1702.61	1421.94	1734.18	2325.57	1849.53	0.516257	0.743393	1.0779	0.108222	insig
C44H85O13P	PI(16:0_19:0)	GP	PI	-	813038	471936	758559	940428	258215	704118	577931	322199	362940	847235	758988	287733	0.707471	0.37253	0.799998	-0.321933	insig
C45H87O13P	PI(15:0_21:0)	GP	PI	-	31099.1	13651.5	36320.5	57330.9	31496.5	31099.1	28205.3	9229.37	17524.5	53438.2	18131.4	20415.2	0.940678	0.315202	0.731073	-0.451913	insig
C46H89O13P	PI(18:0_19:0)	GP	PI	-	850421	663529	928785	879778	706062	897676	876117	420466	506007	860523	634801	369609	1.4742	0.0716216	0.744486	-0.425684	insig
C39H73O13P	PI(12:0_18:1)	GP	PI	-	167908	214818	201663	203683	234627	249618	141374	219901	195525	268071	231806	95636.8	0.735737	0.503081	0.905681	-0.142925	insig
C40H75O13P	PI(18:0_13:1)	GP	PI	-	2465.6	1538.87	1469.97	1669.14	2266.39	1723.6	1696.51	2085.88	1767.29	1454.15	1535.52	1928.9	0.365026	0.58236	0.940241	-0.0888969	insig
C41H77O13P	PI(15:0_17:1)	GP	PI	-	16606.2	8947.3	17679.5	23960.4	11160.3	13034.7	5888.43	4975.7	4486.07	11518.3	13062.2	6746.19	1.84154	0.0207759	0.510752	-0.969304	down
C43H81O13P	PI(15:0_19:1)	GP	PI	-	172522	68280.4	130070	287418	131079	224500	114183	25286.7	65674.8	205103	165274	106693	0.981072	0.212231	0.672882	-0.571575	insig
C45H85O13P	PI(15:0_21:1)	GP	PI	-	345507	130685	287929	471194	271303	358775	296914	51993.8	114857	444373	152373	213189	1.08294	0.212687	0.682805	-0.550454	insig
C45H85O13P	PI(19:0_17:1)	GP	PI	-	55963.4	16518.4	20633.5	81613.3	58432	50718.6	47647.9	6212.23	20717.6	65166.5	24539.8	27292.3	0.833982	0.27302	0.674852	-0.567358	insig
C41H75O13P	PI(14:1_18:1)	GP	PI	-	255113	136489	272226	276453	89074.9	290776	237988	102817	154933	250086	194847	123166	0.573867	0.342548	0.805856	-0.311406	insig
C43H79O13P	PI(15:0_19:2)	GP	PI	-	715667	332962	456884	996372	396057	688798	453717	168500	268154	640010	478185	342953	1.21522	0.128864	0.655615	-0.60908	insig
C44H81O13P	PI(15:0_20:2)	GP	PI	-	15496.5	5581.16	8212.93	11342.7	12250.7	10650.3	18683.1	1635.34	7346.54	16287.6	16289.1	2465.63	0.577131	0.968735	0.986985	-0.0188998	insig
C45H83O13P	PI(19:0_17:2)	GP	PI	-	124094	111102	104328	195865	193868	191829	150995	53154.8	84002.8	192751	125954	104307	0.990836	0.22826	0.772095	-0.37315	insig
C45H81O13P	PI(18:0_18:3)	GP	PI	-	46261.1	15461	43430.3	89204.9	64980	64602.8	41766.3	21741.5	19881.7	69718.1	41147	32170.6	0.754366	0.229812	0.698973	-0.516692	insig
C47H85O13P	PI(18:0_20:3)	GP	PI	-	332965	193482	362026	467309	337151	437723	405308	95297.7	173315	566895	444754	138013	0.774559	0.579441	0.855878	-0.224523	insig
C43H75O13P	PI(12:0_22:4)	GP	PI	-	76605.5	88562.3	69989.9	67753	85675.2	77895.9	88679.2	83306.4	75257.6	86084.8	84866.8	87256.4	1.18914	0.134017	1.08354	0.115751	insig
C45H79O13P	PI(18:1_18:3)	GP	PI	-	19522.5	5584.75	11740.9	24476.7	12681.2	15461.6	10540.5	1849.55	4067.76	9310.02	14873.6	16471.7	1.05493	0.162024	0.638366	-0.647543	insig
C47H83O13P	PI(16:0_22:4)	GP	PI	-	47839.3	23081.8	32314.1	117727	56400.9	63362.7	24004.9	13011.8	34243.9	79058.3	78139	21303.3	0.802315	0.423819	0.733026	-0.448063	insig
C47H81O13P	PI(18:1_20:4)	GP	PI	-	205948	154595	143195	321845	258498	243048	185526	78787.7	98508.2	182555	181410	97546.6	1.55874	0.0370148	0.621141	-0.687007	down
C50H87O13P	PI(21:1_20:4)	GP	PI	-	33202.1	23451.6	32475.2	47432.7	17524.8	45517	31587.1	8462.74	19231.2	46474.2	38330.5	24357	0.65065	0.497267	0.843887	-0.244878	insig
C39H77O8P	PA(16:0_20:0)	GP	PA	-	46490.1	27638.5	60695.4	35874	25066.8	41809.8	38472.9	13793.5	29505.9	60075	24208.3	23228	0.942773	0.367144	0.796733	-0.327832	insig
C42H83O8P	PA(16:0_23:0)	GP	PA	-	159184	73579.7	205054	269193	38428.9	138231	102457	22179.4	45135.8	232703	107344	56768.6	0.9477	0.27997	0.641175	-0.641211	insig
C42H83O8P	PA(18:0_21:0)	GP	PA	-	7.46391e+06	4.60687e+06	1.18149e+07	1.17696e+07	1.0617e+06	1.06878e+07	9.26174e+06	1.42135e+06	4.31475e+06	1.29532e+07	8.46686e+06	1.9006e+06	0.400885	0.571171	0.808325	-0.306993	insig
C44H87O8P	PA(20:0_21:0)	GP	PA	-	13368	4104.24	12808.6	18240	1948.14	13847.6	14438	1633.48	4761.21	14689.5	10604.4	5278.97	0.34596	0.541904	0.799258	-0.323267	insig
C46H91O8P	PA(21:0_22:0)	GP	PA	-	3946.95	1709.29	1704.04	3797.36	506.868	2206.64	9	9	9	9	9	9	2.57958	0.00823014	0.00389297	-8.00491	down
C39H75O8P	PA(16:0_20:1)	GP	PA	-	12385.8	14952.4	10801.6	18575.4	4442.5	6106.74	11071.3	3047.65	6149.51	15290	8704.87	10356.2	0.606693	0.465896	0.812013	-0.300426	insig
C39H75O8P	PA(20:0_16:1)	GP	PA	-	41909.6	13120.3	56206.2	59625.8	22696.8	39833.2	26170.1	12044.6	20305.2	40933.7	31892.5	40642.9	0.662981	0.276754	0.73691	-0.440439	insig
C41H79O8P	PA(20:0_18:1)	GP	PA	-	1.25449e+06	439529	1.62474e+06	2.00318e+06	297024	1.60948e+06	997414	263253	627076	1.7718e+06	926287	596850	0.528175	0.357768	0.716984	-0.479987	insig
C48H93O8P	PA(25:0_20:1)	GP	PA	-	4886.85	2192.62	5372.98	3750.23	5329.5	4512.14	7549	741.475	2333.37	8624.01	2770.4	3916.31	0.496606	0.989683	0.995786	-0.00609277	insig
C39H73O8P	PA(16:0_20:2)	GP	PA	-	75576	49637.5	88820.7	92093.1	34374.1	91901.7	51971.7	34665.4	65298.6	80071.1	34424.4	62842.9	0.903149	0.200159	0.761498	-0.393087	insig
C41H77O8P	PA(17:1_21:1)	GP	PA	-	26030.4	10277	37261.8	29463.7	9262.51	29330.8	24443.4	4380.23	14186.8	28849.4	18054.9	12342.1	0.741389	0.290246	0.722018	-0.469893	insig
C41H77O8P	PA(18:1_20:1)	GP	PA	-	303359	180211	397477	453904	98935.4	352143	238371	86104.9	194075	314727	231544	176138	0.829916	0.188628	0.694815	-0.525299	insig
C41H77O8P	PA(20:0_18:2)	GP	PA	-	2.04874e+06	665658	3.13352e+06	2.54131e+06	652644	2.28489e+06	1.32948e+06	509397	731456	2.21337e+06	825922	933689	1.04711	0.137996	0.577686	-0.791642	insig
C41H75O8P	PA(20:1_18:2)	GP	PA	-	612860	422286	959557	550440	186442	515903	729370	191738	406319	573350	517655	325134	0.426458	0.532135	0.844828	-0.243271	insig
C41H75O8P	PA(20:0_18:3)	GP	PA	-	15263.9	8608.94	22648	17816.5	8656.32	17354	22443.3	2390.22	13933.7	21555.4	12194.7	18587.7	0.259335	0.974175	1.00838	0.0120451	insig
C43H79O8P	PA(22:1_18:2)	GP	PA	-	22695.6	18011.4	26392.5	35474.7	12521.1	28351.2	21333.8	6756.84	13558.6	25291.9	22003.9	10562.2	1.17504	0.131496	0.693689	-0.527638	insig
C33H57O8P	PA(10:0_20:4)	GP	PA	-	6972.46	8569.98	7008.66	6571.41	8802.89	9388.34	8220.6	11071.6	8633.67	8122.73	10439	8870.59	1.42025	0.0825283	1.17002	0.226539	insig
C33H57O8P	PA(12:0_18:4)	GP	PA	-	406997	402285	300048	396466	448518	409381	416346	451441	464003	411847	516790	388946	1.26181	0.115215	1.12086	0.164607	insig
C37H65O8P	PA(12:0_22:4)	GP	PA	-	35678.6	34523.1	30022	33274.6	37136	39490.2	33850.7	40780	43095.6	35789.2	42824.4	32365.7	1.02838	0.218199	1.08843	0.122247	insig
C43H77O8P	PA(18:0_22:4)	GP	PA	-	158666	138903	139627	128442	238109	133582	95572	55565.6	76734.8	179586	152954	106227	1.4367	0.108023	0.71121	-0.491652	insig
C43H77O8P	PA(20:0_20:4)	GP	PA	-	114988	108452	119170	143457	95203.2	113983	96826	48614.4	75927.5	175102	104619	65010.2	1.17144	0.305925	0.814234	-0.296485	insig
C45H81O8P	PA(20:0_22:4)	GP	PA	-	299690	194237	218892	293443	368181	322724	269246	80179.1	170577	480696	216364	156087	0.980862	0.415828	0.809083	-0.30564	insig
C35H59O8P	PA(12:0_20:5)	GP	PA	-	12740.4	16089	11554.6	13234.1	15924.2	14513.7	16267.8	16085.5	14274.3	15335.8	17097.1	16384.8	1.52321	0.0555756	1.1355	0.183323	insig
C43H75O8P	PA(20:1_20:4)	GP	PA	-	14354	52483.6	36400.2	37488.4	24377.3	25738.5	25443.8	8873.51	20421.9	37347.7	40514.9	14569.5	0.860466	0.350909	0.771167	-0.374885	insig
C45H79O8P	PA(20:1_22:4)	GP	PA	-	62741.6	61724.5	37145.6	53401.7	95834.6	33767.8	57095.8	21355.5	39302.5	62105.4	51852.7	30964	0.984322	0.254303	0.762228	-0.391705	insig
C37H61O8P	PA(12:0_22:6)	GP	PA	-	52483.6	55117.8	45506.7	44464.9	60831.3	51769.5	52861.6	51508.7	49476.4	61611.6	53154.9	57667.6	0.673046	0.406515	1.05193	0.073037	insig
C45H77O8P	PA(20:0_22:6)	GP	PA	-	175093	97666.8	262288	198071	109916	215824	255147	72490.9	148692	246008	130763	141169	0.255883	0.787416	0.939003	-0.0907986	insig
C45H77O8P	PA(20:1_22:5)	GP	PA	-	65524.2	51684.8	96256.2	119680	29484.3	48674.8	28393.2	18250.8	24088.3	96619	70342.3	27087	1.23208	0.224092	0.643759	-0.635407	insig
C45H75O8P	PA(20:2_22:5)	GP	PA	-	250788	231492	411416	351993	64272.5	296501	132565	27120	113369	316377	352099	70712	1.078	0.206582	0.630106	-0.666334	insig
C7H15NO3	DL-Carnitine	FA	CAR	541-15-1	258247	238008	257343	143811	206031	232969	137211	189489	144823	183382	155156	180429	1.78722	0.0210408	0.741157	-0.432149	down
C9H17NO4	Carnitine C2:0	FA	CAR	3040-38-8	793529	901111	1.08388e+06	397820	575852	705717	508006	509807	523262	696949	604380	469980	1.32117	0.115871	0.743035	-0.428498	insig
C10H19NO4	Carnitine C3:0	FA	CAR	17298-37-2	62682.9	44616.8	75398.6	37792.2	67307	88403.2	69791.7	47405.4	40729.1	66505.7	42513.2	32724.9	0.940044	0.225335	0.796569	-0.328129	insig
C11H21NO4	Carnitine C4:0	FA	CAR	25576-40-3	57254	51510.6	53861.9	39246	61818.2	56396.2	45202.3	52006	47778.7	60451.2	61682.9	42540.5	0.376591	0.709548	0.96743	-0.0477714	insig
C12H23NO4	Carnitine C5:0	FA	CAR	31023-24-2	530854	493837	539714	579724	489534	614841	568098	426315	490447	514295	517081	446396	1.13896	0.131469	0.911998	-0.132897	insig
C13H25NO4	Carnitine C6:0	FA	CAR	6418-78-6	21974.7	21061.9	14462.7	12429.9	17626.4	13336.1	14515.5	24857.9	25586.7	24683.7	22802.2	17246.1	1.20315	0.0852092	1.28546	0.362283	insig
C12H23NO5	Carnitine C5-OH	FA	CAR	-	27017.4	28112.8	24314.6	28929.7	42330.2	26947.3	28059.7	23560.8	19270.7	27399.4	23680	29074.1	1.13599	0.180937	0.850228	-0.234078	insig
C13H25NO5	Carnitine C6-OH	FA	CAR	-	14023.6	26194.2	7731.99	21770.4	32860.5	17295.9	13859.4	30156.7	14217.7	16268.6	18194.7	22961.6	0.0919354	0.878335	0.964816	-0.0516742	insig
C15H29NO4	Carnitine C8:0	FA	CAR	25243-95-2	47778.1	55114.1	47550	46328.8	96204	48462.9	52230.3	50181.3	52717.2	64371.8	53955.4	58265.8	0.0158186	0.851004	0.971543	-0.0416495	insig
C13H23NO6	Carnitine C6-2OH	FA	CAR	102673-95-0	229194	195690	224914	265542	191115	260288	241889	167811	182153	217253	215080	179694	1.10916	0.146609	0.880839	-0.18305	insig
C17H33NO4	Carnitine C10:0	FA	CAR	1492-27-9	9300.96	5990.75	6835.89	7252.54	14210.8	9157.87	7824.44	26601.4	8087.33	11255.9	19545	9292.47	1.16219	0.183967	1.56604	0.647118	insig
C21H41NO4	Carnitine C14:0	FA	CAR	25597-07-3	27233	18509.5	11134.5	25466.6	25675.6	16956.3	12409.7	29583.5	17470.2	30330.5	50287	5063.41	0.134984	0.649837	1.16138	0.215841	insig
C19H35NO6	Carnitine C12:1-2OH	FA	CAR	-	129195	134317	143867	143977	133813	160172	148254	135456	138247	126823	151503	152231	0.314786	0.850231	1.00849	0.0121906	insig
C23H45NO4	Carnitine C16:0	FA	CAR	2364-67-2	150293	145365	60771.5	182335	88544.6	108048	60624	133138	166491	158822	240532	25979	0.248562	0.824549	1.06831	0.0953253	insig
C25H49NO4	Carnitine C18:0	FA	CAR	25597-09-5	86176.8	76195.9	51767.6	139340	45999.4	90297.9	44824.8	46977.5	97558.1	70526.9	101655	21917	0.820264	0.368824	0.782925	-0.353053	insig
C25H49NO5	Carnitine C18-OH	FA	CAR	-	48599.9	25197.1	8039.06	30551.5	27252.4	27640.9	16813.5	9517.44	21935.3	41213.8	31190	673.68	0.881172	0.360251	0.72539	-0.463172	insig
C10H17NO6	Carnitine C3:1-2OH	FA	CAR	910825-21-7	8079.78	6484.83	7428.96	11368.7	6185.62	8136.63	4090.94	6711.21	5538.81	9109.83	5407.13	7993.79	1.13527	0.198478	0.814766	-0.295542	insig
C11H19NO6	Carnitine C4:1-2OH	FA	CAR	-	26029.5	32507	21065.4	11064.9	49207.5	28950.8	26037.9	27188.3	14153.8	26659.3	16328.1	28242.8	0.50232	0.411114	0.821028	-0.284497	insig
C12H19NO6	Carnitine C5:1-2OH	FA	CAR	-	1.89369e+06	1.82323e+06	1.97741e+06	1.92e+06	1.8953e+06	2.0189e+06	2.06979e+06	1.85024e+06	1.89185e+06	1.94548e+06	1.98723e+06	1.82636e+06	0.199635	0.882792	1.00368	0.00529977	insig
C17H31NO4	Carnitine C10:1	FA	CAR	-	11886	10842.2	7776.52	8701.7	9602.71	7218.23	8369.31	39150	18252.4	14679.8	22762	7657.35	1.3636	0.113489	1.97887	0.984678	insig
C21H39NO4	Carnitine C14:1	FA	CAR	835598-21-5	20610.2	8389.6	10210.9	16440.3	32117.8	16906.1	14843	37898.9	9664.97	27065.1	40599.3	6856.72	0.358001	0.455995	1.30812	0.3875	insig
C23H43NO4	Carnitine C16:1	FA	CAR	-	39428.1	16040.2	13043.8	35430.9	22067.4	19872.9	13301.8	29371.9	24504.7	45272.2	63031	6635.51	0.0794167	0.547124	1.24837	0.320051	insig
C25H47NO4	Carnitine C18:1	FA	CAR	38677-66-6	462769	216339	118155	524708	197525	222776	124516	211120	321843	519857	455293	46524.6	0.382829	0.919188	0.963772	-0.0532369	insig
C29H55NO4	Carnitine C22:1	FA	CAR	-	24894.7	16659.3	22102.8	39567.5	36995.5	34332.4	27061.7	12581.7	13343.7	36539	21710.8	11818.3	1.19652	0.150739	0.704976	-0.504353	insig
C25H45NO4	Carnitine C18:2	FA	CAR	36816-10-1	49369.2	28854.4	26173.9	52032.8	19921.8	34127.3	24248.8	70078.9	40140.9	56100.4	72212.7	15390.6	0.491564	0.337452	1.32161	0.4023	insig
C27H46O	Cholesterol	ST	Cho	-	461347	586110	490247	460728	668257	361314	419357	240423	521458	495984	487901	502324	0.803557	0.352721	0.880926	-0.182907	insig
C43H76O2	CE(16:0)	ST	CE	601-34-3	56863.2	117367	81073	65573.4	109216	62450	72959.5	40951.8	69274.6	62634	95239	65395.2	0.898017	0.287005	0.825217	-0.277155	insig
C45H80O2	CE(18:0)	ST	CE	-	20959.1	35164.3	34528.7	30076.1	85591	19207.7	35837.5	14612.9	26121	24193.5	25307.9	27292.6	0.89132	0.291548	0.680032	-0.556326	insig
C45H78O2	CE(18:1)	ST	CE	303-43-5	376033	468505	340084	368445	562104	275493	430812	276588	373891	291875	465561	275953	0.709327	0.411919	0.884558	-0.176971	insig
C45H76O2	CE(18:2)	ST	CE	604-33-1	336337	812494	259031	267903	864213	191616	388275	414537	490347	218145	466891	302776	0.168255	0.58331	0.835032	-0.260096	insig
C47H76O2	CE(20:4)	ST	CE	604-34-2	55492.1	132250	50538.7	69848.2	359058	19328.7	80046.4	61690.5	97499.5	41119.6	86892.9	110260	0.0131997	0.532332	0.695554	-0.523765	insig
C49H78O2	CE(22:5)	ST	CE	-	111215	241181	116521	80934.6	191512	78920.2	76349.7	62546.1	109896	104804	240146	35953.2	0.938827	0.441545	0.767655	-0.381471	insig
C49H76O2	CE(22:6)	ST	CE	70110-50-8	91974.6	217498	72341.9	138401	470678	102559	154743	111144	138421	83297	223138	147799	0.146143	0.565121	0.785167	-0.348929	insig
C16H33NO2	SPH(d16:1)	SP	SPH	-	913309	615884	716141	852667	676863	937311	863500	610672	742222	827863	737341	668966	0.404858	0.530462	0.944482	-0.0824049	insig
C34H69NO3	Cer(d18:0/16:0)	SP	Cer-NDS	-	196056	89634	221976	176330	185408	138381	182754	57404.1	125676	180608	140166	92294	0.986905	0.20063	0.772886	-0.371672	insig
C40H81NO3	Cer(d18:0/22:0)	SP	Cer-NDS	-	220758	74358	221785	205692	184894	192840	332562	38860.1	137411	346365	130850	108923	0.386423	0.987826	0.995133	-0.00703945	insig
C42H85NO3	Cer(d18:0/24:0)	SP	Cer-NDS	-	176667	66344.5	225241	243100	199701	179650	288963	82767	99939.6	314166	120334	113716	0.328768	0.816039	0.935073	-0.0968492	insig
C42H83NO3	Cer(d18:0/24:1)	SP	Cer-NDS	-	248104	110418	189132	245027	224924	139795	292771	32606.5	125805	435316	112217	82000.4	0.723997	0.853849	0.933744	-0.0989007	insig
C34H67NO3	Cer(d18:1/16:0)	SP	Cer-NS	-	986877	454450	1.35117e+06	916814	820557	902342	622823	348697	552629	644609	683940	366716	1.67659	0.0252284	0.592653	-0.754741	down
C36H71NO3	Cer(d18:1/18:0)	SP	Cer-NS	-	674502	253339	607544	845404	289731	662568	287722	163110	360482	744078	368181	105992	1.25148	0.132451	0.608914	-0.715689	insig
C39H77NO3	Cer(d18:1/21:0)	SP	Cer-NS	-	137009	64563.2	214261	205015	50575.3	191046	76347.7	43590.3	53736.7	150837	106165	26461.6	1.29336	0.0866299	0.530033	-0.915845	insig
C40H79NO3	Cer(d18:1/22:0)	SP	Cer-NS	-	5.61047e+06	1.4682e+06	6.26974e+06	7.9138e+06	3.10497e+06	5.41556e+06	4.27619e+06	1.13612e+06	2.89018e+06	6.95179e+06	3.79444e+06	1.67464e+06	0.828945	0.263134	0.695818	-0.523219	insig
C41H81NO3	Cer(d18:1/23:0)	SP	Cer-NS	67605-84-9	3.25645e+06	1.25769e+06	3.80842e+06	4.20281e+06	1.65703e+06	3.73221e+06	2.60915e+06	1.06225e+06	1.34582e+06	3.96897e+06	3.0199e+06	982520	0.895505	0.272702	0.725029	-0.463888	insig
C42H83NO3	Cer(d18:1/24:0)	SP	Cer-NS	-	3.83728e+06	2.27501e+06	7.71764e+06	6.56001e+06	3.42898e+06	5.55915e+06	5.53393e+06	1.29456e+06	2.48354e+06	5.94426e+06	5.33119e+06	3.70379e+06	0.579856	0.473906	0.826851	-0.274301	insig
C43H85NO3	Cer(d18:1/25:0)	SP	Cer-NS	-	232154	104924	383302	314332	146254	277149	272845	81169.5	155738	351973	255192	102761	0.554267	0.529024	0.836476	-0.257604	insig
C44H87NO3	Cer(d18:1/26:0)	SP	Cer-NS	-	54985	42589.6	33780.5	49646.2	47198.5	79785.9	63633	18230.9	29652.8	54594.3	40832	31411.4	1.00079	0.245612	0.773914	-0.369755	insig
C34H65NO3	Cer(d18:1/16:1)	SP	Cer-NS	141980-53-2	207263	187022	166969	157232	331281	192768	172826	303602	211415	179897	206472	253333	0.478392	0.675631	1.06842	0.0954748	insig
C42H81NO3	Cer(d18:1/24:1)	SP	Cer-NS	-	8.49085e+06	2.7211e+06	8.55893e+06	1.18374e+07	6.14655e+06	7.68362e+06	9.99115e+06	2.10859e+06	5.46303e+06	1.19714e+07	5.9976e+06	1.98751e+06	0.659359	0.538878	0.825718	-0.276279	insig
C44H85NO3	Cer(d18:1/26:1)	SP	Cer-NS	-	84571.5	59279.8	42823.6	84113.3	73820.7	70154.5	74202.1	78887	77558.5	83212.7	99002.4	28943.6	0.102015	0.707333	1.0652	0.0911256	insig
C54H82O4	Coenzyme Q9	PR	CoQ	303-97-9	21156	7269.52	74747.5	24998.8	7192.5	30362.8	9	9	9	9	9	9	2.58576	0.0421474	0.000325837	-11.5836	down
C59H90O4	Coenzyme Q10	PR	CoQ	303-98-0	168082	146815	349966	206617	139551	233829	163824	93332.6	133489	244926	171161	117470	1.13441	0.201458	0.742415	-0.429702	insig
C35H68O5	DG(16:0_16:0)	GL	DG	-	1.00726e+06	745350	820638	1.13469e+06	640909	1.1003e+06	889367	560919	718062	881590	944927	667117	0.891704	0.23337	0.855543	-0.225087	insig
C37H72O5	DG(16:0_18:0)	GL	DG	-	665109	551379	794151	981210	570890	820040	745408	418988	676002	796748	886349	603481	0.335705	0.663237	0.941635	-0.0867606	insig
C39H76O5	DG(18:0_18:0)	GL	DG	-	910419	297972	926592	1.2123e+06	638209	1.12294e+06	1.0608e+06	449780	651318	1.25438e+06	735333	622878	0.0369238	0.768971	0.934628	-0.0975363	insig
C33H62O5	DG(14:0_16:1)	GL	DG	-	82102.1	120739	67498	76420.4	99812.4	68675.2	93011.8	143557	97877.7	69997.7	75379.5	119833	0.763412	0.345036	1.16382	0.218871	insig
C35H66O5	DG(14:0_18:1)	GL	DG	-	182385	60756.3	147308	206370	36511.1	176746	76711.4	9354.89	46415.3	214860	124392	29907.3	1.05287	0.250219	0.619252	-0.691402	insig
C37H70O5	DG(16:0_18:1)	GL	DG	-	5.29404e+06	1.17859e+06	4.74182e+06	6.04725e+06	1.19282e+06	4.84745e+06	2.33024e+06	457550	1.06391e+06	5.47286e+06	2.96844e+06	1.14472e+06	1.03744	0.183876	0.576678	-0.794163	insig
C39H74O5	DG(16:0_20:1)	GL	DG	-	28374.5	18416.8	31628.5	47033.2	14184.4	8532.37	15855.3	6652	10093.5	21415.4	21618.8	12343.8	1.16895	0.151317	0.593771	-0.752021	insig
C39H74O5	DG(18:0_18:1)	GL	DG	-	4.11234e+06	930284	5.50092e+06	5.63483e+06	991098	5.14388e+06	3.47967e+06	487093	1.27388e+06	6.34447e+06	2.64652e+06	1.03757e+06	0.699666	0.37372	0.684308	-0.547283	insig
C37H68O5	DG(16:1_18:1)	GL	DG	-	2.31553e+06	468701	1.94534e+06	2.96624e+06	516452	2.00416e+06	1.10355e+06	175753	474829	2.0604e+06	1.83359e+06	469678	0.928849	0.220111	0.59882	-0.739805	insig
C37H68O5	DG(16:0_18:2)	GL	DG	-	2.48062e+06	1.16277e+06	3.19917e+06	2.57912e+06	509974	2.25359e+06	1.29833e+06	758981	1.03668e+06	2.17153e+06	2.2583e+06	793547	0.769906	0.222692	0.682578	-0.550935	insig
C39H72O5	DG(18:0_18:2)	GL	DG	-	2.08853e+06	570173	2.63526e+06	2.20734e+06	245409	2.03368e+06	1.43061e+06	387562	677524	2.28361e+06	1.40235e+06	449079	0.519492	0.319322	0.677962	-0.560724	insig
C39H72O5	DG(18:1_18:1)	GL	DG	-	5.18605e+07	1.68821e+07	4.55728e+07	6.74293e+07	1.13328e+07	5.02074e+07	1.75975e+07	4.75646e+06	1.34935e+07	6.12932e+07	3.04299e+07	9.93191e+06	1.16178	0.181856	0.565191	-0.823189	insig
C41H76O5	DG(18:1_20:1)	GL	DG	-	372289	96174	263494	446580	105647	224442	255343	59607.8	92485.4	348096	199716	107020	0.78709	0.334582	0.70413	-0.506086	insig
C37H66O5	DG(16:1_18:2)	GL	DG	-	376523	171338	342146	353547	78384	361633	232372	134055	145312	230120	452406	132812	0.524849	0.42416	0.788251	-0.343273	insig
C39H70O5	DG(18:1_18:2)	GL	DG	-	1.39011e+07	9.13128e+06	6.91525e+06	1.3832e+07	2.61068e+06	1.00609e+07	9.81228e+06	4.12473e+06	7.23007e+06	1.18405e+07	1.33901e+07	3.58401e+06	0.292259	0.664139	0.885397	-0.175603	insig
C41H74O5	DG(18:2_20:1)	GL	DG	-	121074	45978.8	91737.9	108210	15715	80036.2	73692	25129.3	28963.9	87070.5	77174.4	31195.8	0.650245	0.272083	0.698486	-0.517696	insig
C39H68O5	DG(16:0_20:4)	GL	DG	-	116364	39761.7	105412	141028	81634.2	119160	57594.6	26249.5	26229.9	140740	78744.8	33959.3	1.35688	0.117017	0.60249	-0.730991	insig
C39H68O5	DG(18:2_18:2)	GL	DG	-	1.19642e+06	856471	1.53217e+06	1.3278e+06	331947	1.54785e+06	947990	782901	773938	1.23473e+06	1.63154e+06	507575	0.294706	0.557414	0.865446	-0.208484	insig
C41H72O5	DG(18:1_20:3)	GL	DG	-	111665	59063.7	81269.1	105520	23757.6	71875.7	60254.3	17915.4	26900.1	84984.1	61267.9	24810	1.20775	0.116052	0.60936	-0.714633	insig
C41H72O5	DG(18:0_20:4)	GL	DG	-	142223	49515.5	143972	171678	75724.1	165467	100636	23174.4	38318.1	163677	84986.6	44618.3	1.2322	0.129094	0.608366	-0.71699	insig
C43H76O5	DG(18:0_22:4)	GL	DG	-	14675.3	5614.82	3584.73	25725.3	18074	18485.4	13397.5	4566.35	2922.6	38816.1	13779.2	3280	0.529246	0.816783	0.890926	-0.166623	insig
C39H66O5	DG(18:2_18:3)	GL	DG	-	273208	78132.6	361026	281977	58933.8	297412	210454	48254.7	106252	252879	251332	104611	0.526693	0.339785	0.720953	-0.472023	insig
C41H70O5	DG(18:1_20:4)	GL	DG	-	1.13766e+06	533092	747524	1.6164e+06	1.11261e+06	1.42459e+06	783872	232515	382659	1.28667e+06	784790	179078	1.4335	0.0692271	0.555334	-0.848572	insig
C43H74O5	DG(18:1_22:4)	GL	DG	-	97197.9	83809.8	63860.3	100876	110546	101962	53122.3	4149.14	29215.3	128596	83184.7	13226.4	1.45307	0.0892966	0.55798	-0.841714	insig
C41H68O5	DG(18:2_20:4)	GL	DG	-	174238	141332	140696	163930	183996	281500	169840	161283	130398	155375	189966	55515.1	0.931453	0.225434	0.794311	-0.332225	insig
C41H68O5	DG(16:0_22:6)	GL	DG	-	78601.1	40620.2	77765.8	78343.9	66495.6	49359.3	37794.5	25653.3	25458.2	71790	32395.7	53784.3	1.64966	0.0382331	0.631097	-0.664067	down
C43H72O5	DG(18:0_22:6)	GL	DG	-	31794.1	12845.1	27478.3	34608.7	21650	16437.1	27290.6	2490.64	4934.16	35108.8	16574.7	7604.07	1.25486	0.221721	0.649132	-0.623416	insig
C43H70O5	DG(18:1_22:6)	GL	DG	-	390117	199989	223512	400786	320590	285330	224452	100788	112872	355206	213471	62938.5	1.56864	0.050031	0.587658	-0.766953	insig
C43H68O5	DG(18:2_22:6)	GL	DG	-	83697.1	48230.5	105619	114033	67217	81878.2	50464.3	12871.6	27547	38338.5	49090.2	8443.83	1.9249	0.0020244	0.373007	-1.42273	down
C19H38O4	MG(16:0)	GL	MG	32899-41-5	67629.4	58462.7	74881.2	77570.7	62615.1	85301.4	82762.5	64410.3	65087.3	78007.5	74135.6	68158.3	0.306564	0.846085	1.01431	0.0204927	insig
C21H42O4	MG(18:0)	GL	MG	22610-61-3	124094	107040	112964	117433	84572.9	127865	128056	120697	101452	113607	121329	125796	0.711207	0.43262	1.05485	0.0770402	insig
C40H77NO8	HexCer(d18:1/16:0)	SP	HexCer-NS	-	171856	134244	360733	234781	300897	248078	181800	199931	151780	175543	159878	240108	0.991909	0.163251	0.764545	-0.387326	insig
C48H93NO8	HexCer(d18:1/24:0)	SP	HexCer-NS	-	42747	30324.2	49365.2	93972.4	82301.4	105627	111890	26672.8	25627.2	82342.8	45010	134957	0.0278971	0.873758	1.05481	0.0769853	insig
C40H75NO8	HexCer(d18:1/16:1)	SP	HexCer-NS	-	790906	584102	750168	1.06277e+06	651054	624886	580432	166328	312801	762463	665545	387657	1.50057	0.0489909	0.644108	-0.634626	down
C42H79NO8	HexCer(d18:1/18:1)	SP	HexCer-NS	-	130976	46274.9	183357	174724	151817	171062	74699	19974.3	51188.7	196587	88279.5	27816.7	1.41968	0.0767099	0.534303	-0.904269	insig
C48H91NO8	HexCer(d18:1/24:1)	SP	HexCer-NS	-	1.40947e+06	728507	1.88059e+06	1.87286e+06	1.37502e+06	1.83726e+06	1.56555e+06	388718	779281	2.21256e+06	1.30152e+06	502562	1.02743	0.280187	0.741476	-0.431528	insig
C46H87NO13	Hex2Cer(d18:1/16:0)	SP	Hex2Cer	-	36180.9	6557.62	32442.7	35287.4	82500.8	31394.4	18271.9	17264.6	22080.1	30060	47772.6	10456.5	0.596223	0.287188	0.650308	-0.620805	insig
C40H77NO12S	SHexCer(d18:1/16:0(OH))	SP	SHexCer	-	1.03076e+06	544367	1.15908e+06	1.16859e+06	752149	1.13232e+06	794975	260138	377740	1.36605e+06	928424	222528	1.26337	0.187542	0.68251	-0.551078	insig
C40H77NO11S	SHexCer(d18:1/16:0)	SP	SHexCer	-	159444	144104	280201	259228	127820	291419	182429	97660.9	115509	201067	178730	140567	1.11791	0.135695	0.725678	-0.462598	insig
C22H46NO7P	LPC(14:0/0:0)	GP	LPC	20559-16-4	241215	182227	166797	215790	332347	180122	125317	91759.1	95005.3	212775	189747	89151.1	1.78301	0.0286073	0.609598	-0.714069	down
C23H48NO7P	LPC(0:0/15:0)	GP	LPC	-	119590	114470	93708	128015	273616	86948.6	88473.4	54933.9	65457.6	119528	121192	80550.9	1.3564	0.163379	0.6494	-0.622821	insig
C23H48NO7P	LPC(15:0/0:0)	GP	LPC	-	124414	114677	96115.7	138163	264301	85403.2	87664.1	52873.5	62284	123612	113444	73508.9	1.48334	0.119188	0.623743	-0.680977	insig
C24H50NO7P	LPC(0:0/16:0)	GP	LPC	-	778912	572412	635685	820152	1.63212e+06	669313	525196	282150	365418	767671	616851	458301	1.59531	0.0880898	0.590296	-0.760489	insig
C24H50NO7P	LPC(16:0/0:0)	GP	LPC	-	705361	562765	649125	763472	1.742e+06	651154	437360	294862	370203	770092	647277	446720	1.55669	0.118151	0.584664	-0.77432	insig
C25H52NO7P	LPC(0:0/17:0)	GP	LPC	-	154243	171839	138267	172822	453482	129780	124208	78447.3	86912.2	180404	128268	110364	1.48767	0.157532	0.580617	-0.784342	insig
C25H52NO7P	LPC(17:0/0:0)	GP	LPC	50930-23-9	175146	205213	168556	199864	540781	169414	150140	89567.4	103617	218875	169296	126928	1.45982	0.16242	0.588375	-0.765192	insig
C26H54NO7P	LPC(0:0/18:0)	GP	LPC	4421-58-3	199302	158198	155188	226439	1.49214e+06	174666	188050	89559.7	92569.3	182788	131358	143247	1.24779	0.283212	0.343971	-1.53964	insig
C26H54NO7P	LPC(18:0/0:0)	GP	LPC	-	263312	216743	207314	274754	1.74892e+06	221731	224002	113066	116208	235234	170843	198845	1.30092	0.271293	0.360819	-1.47065	insig
C27H56NO7P	LPC(0:0/19:0)	GP	LPC	-	50634.6	39346.8	34295.1	56807.5	191807	43531.4	37546.4	24117.5	22561.8	38394.4	33261.5	33540.3	1.48311	0.18699	0.454879	-1.13645	insig
C27H56NO7P	LPC(19:0/0:0)	GP	LPC	-	42948.2	37588.7	32246.9	40963	183590	42896.9	28269.9	23848.9	20596.9	41693.4	36953.5	29114.6	1.36879	0.227338	0.474649	-1.07507	insig
C28H58NO7P	LPC(0:0/20:0)	GP	LPC	-	53747.4	29255.1	43722.7	68035.3	186427	47026.7	38975.4	22610.1	18467.4	50146.2	38559.9	38396.1	1.35449	0.182021	0.483765	-1.04762	insig
C28H58NO7P	LPC(20:0/0:0)	GP	LPC	108341-80-6	59157	29164.3	45946.5	61806.4	176370	49301.3	45211.7	21512	17780.7	47108.9	40485.5	37208.2	1.3721	0.167767	0.496287	-1.01075	insig
C24H48NO7P	LPC(16:1/0:0)	GP	LPC	76790-27-7	1.8895e+06	1.22084e+06	1.5041e+06	2.16998e+06	2.82582e+06	1.47357e+06	1.28227e+06	546205	873851	1.44226e+06	1.79595e+06	1.33791e+06	1.43929	0.0621179	0.656674	-0.606751	insig
C25H50NO7P	LPC(17:1/0:0)	GP	LPC	-	52575.4	63919.9	46606.3	60735.3	91511	46823.6	47066	21596.5	49330.6	72305.2	55655.3	43995.1	1.03866	0.239675	0.800584	-0.320876	insig
C26H52NO7P	LPC(0:0/18:1)	GP	LPC	-	484996	295986	395463	641229	549662	559366	465342	225138	423159	508605	491197	186812	0.964741	0.204466	0.785954	-0.347484	insig
C28H56NO7P	LPC(0:0/20:1)	GP	LPC	-	127236	94124.9	85499.9	142223	469828	96940.4	104941	39529.5	39723.4	95491.4	103222	82375	1.40269	0.194599	0.458022	-1.12651	insig
C28H56NO7P	LPC(20:1/0:0)	GP	LPC	-	113388	104729	89965.9	147771	472733	103614	81899.3	52581	52714.5	96280.4	96491.8	77321.3	1.54467	0.176199	0.443023	-1.17455	insig
C30H60NO7P	LPC(0:0/22:1)	GP	LPC	-	11748.8	6762.23	8792.8	12907.6	13499.3	10589.3	7828.73	4430.64	4917.54	9422.73	10595.4	6945.58	1.49504	0.0424411	0.686477	-0.542716	down
C26H50NO7P	LPC(0:0/18:2)	GP	LPC	-	235498	204081	249613	394015	314632	339718	277929	131879	257194	282907	323633	142766	0.906438	0.249655	0.815115	-0.294925	insig
C26H50NO7P	LPC(18:2/0:0)	GP	LPC	22252-07-9	365828	321490	381461	464292	459536	452028	332092	176798	295187	386172	405152	174880	1.49097	0.0453282	0.72415	-0.465639	down
C28H54NO7P	LPC(0:0/20:2)	GP	LPC	-	108995	88321.8	79911.7	104538	247236	57322.7	58990.9	32030.7	46756.3	57896.9	88598	44502.7	1.74462	0.0849377	0.479039	-1.06179	insig
C28H54NO7P	LPC(20:2/0:0)	GP	LPC	-	119547	75379.6	72487.8	78221	294242	62845.7	69735.2	41415	42812.3	61015.5	90130.2	49494.3	1.45931	0.174022	0.504612	-0.986753	insig
C26H48NO7P	LPC(18:3/0:0)	GP	LPC	-	210022	143683	220521	276652	183332	230634	182632	80716.1	116225	228337	184589	136694	1.34695	0.079424	0.73463	-0.444909	insig
C28H52NO7P	LPC(20:3/0:0)	GP	LPC	1199257-41-4	420100	235634	261882	238412	750434	271134	235467	109604	197728	325251	349932	257678	1.08075	0.235049	0.677655	-0.561377	insig
C28H50NO7P	LPC(20:4/0:0)	GP	LPC	60701-99-7	93976.8	73977.3	66926.8	102654	342635	75131.9	81421.9	60069.5	63044.3	92943.3	73247.2	56122.1	1.11172	0.267575	0.565136	-0.823331	insig
C30H54NO7P	LPC(0:0/22:4)	GP	LPC	-	103599	137462	64673.7	118290	483226	123198	101114	75456.9	103029	171508	139436	62718.8	0.725329	0.374495	0.633959	-0.657538	insig
C30H54NO7P	LPC(22:4/0:0)	GP	LPC	-	178433	169729	64264.1	183040	519614	146617	120101	91850.6	103718	183939	155160	72949.7	1.01909	0.232408	0.576778	-0.793913	insig
C30H52NO7P	LPC(22:5/0:0)	GP	LPC	-	213768	255219	192878	224577	416707	306142	170520	145343	194271	275953	290706	72495.1	1.23453	0.138188	0.714159	-0.485683	insig
C30H50NO7P	LPC(22:6/0:0)	GP	LPC	-	377761	300045	293631	507768	688037	365002	351207	313176	337802	433579	396505	210500	0.859142	0.275791	0.806703	-0.30989	insig
C24H52NO6P	LPC(O-16:0)	GP	LPC-O	-	342252	433921	393057	368326	1.40379e+06	321301	260957	254395	172598	453197	300462	279071	1.43384	0.200913	0.527388	-0.923063	insig
C26H56NO6P	LPC(O-18:0)	GP	LPC-O	-	207740	160470	237889	180767	657944	213037	203093	112237	104667	322102	136763	128011	1.23095	0.239586	0.607337	-0.719431	insig
C24H50NO6P	LPC(O-16:1)	GP	LPC-O	-	34593.4	21963.9	28929.6	38610.3	123518	28552.5	25421.6	28610.8	20050.5	24334.5	25226.2	33880.1	1.06829	0.264223	0.570392	-0.809975	insig
C26H54NO6P	LPC(O-18:1)	GP	LPC-O	-	92652.6	89770.7	100399	91912.8	290179	86473.9	81568.6	55783.5	58113.3	120996	70290.9	72294.9	1.33857	0.208048	0.610932	-0.710915	insig
C28H58NO6P	LPC(O-20:1)	GP	LPC-O	-	8494.24	6495.98	7109.28	8163.62	15864.5	8097.9	7504.14	3097.03	4529.22	10302.6	7671.9	3875.88	1.33221	0.142798	0.681982	-0.552195	insig
C21H44NO7P	LPE(0:0/16:0)	GP	LPE	-	606571	404639	559334	947977	523255	823772	397813	212869	213343	848857	540928	194448	1.46968	0.101665	0.623006	-0.682683	insig
C21H44NO7P	LPE(16:0/0:0)	GP	LPE	53862-35-4	517018	333610	480756	819867	475457	704388	324907	172796	190737	736374	454936	156832	1.48862	0.0961848	0.611385	-0.709847	insig
C22H46NO7P	LPE(17:0/0:0)	GP	LPE	-	8079.95	7972.84	9671.31	13247.7	6178.6	12710	8698.29	4490.96	3737.74	13905.6	9160.23	3393.81	1.11979	0.267225	0.749849	-0.415327	insig
C23H48NO7P	LPE(0:0/18:0)	GP	LPE	-	1.20309e+06	648792	898407	1.77249e+06	1.43966e+06	1.581e+06	1.08518e+06	437267	375285	1.67722e+06	866270	455457	1.28959	0.134485	0.649131	-0.623418	insig
C23H48NO7P	LPE(18:0/0:0)	GP	LPE	69747-55-3	1.03897e+06	592238	811859	1.62127e+06	1.34031e+06	1.45549e+06	984227	390543	385439	1.51388e+06	783005	419056	1.27409	0.136326	0.652487	-0.615979	insig
C21H42NO7P	LPE(16:1/0:0)	GP	LPE	-	15480.3	5659.1	13250.9	24824.7	6024	19655.9	10787.9	2752.27	6581.88	16344.3	6445.91	2335.17	1.26554	0.113245	0.532982	-0.90784	insig
C23H46NO7P	LPE(0:0/18:1)	GP	LPE	-	278129	137835	184189	435589	83523.5	439166	219740	63769.8	228645	384683	349142	55113.7	0.462783	0.619836	0.834874	-0.26037	insig
C23H46NO7P	LPE(18:1/0:0)	GP	LPE	89576-29-4	361071	168985	296945	479963	178204	384338	200589	66406.1	150977	435295	340851	56119.6	1.16423	0.225308	0.668754	-0.580453	insig
C23H44NO7P	LPE(0:0/18:2)	GP	LPE	-	289745	184658	301883	417101	128394	430247	225837	79865.3	211945	346350	331456	71863.6	0.921577	0.268727	0.723342	-0.46725	insig
C23H44NO7P	LPE(18:2/0:0)	GP	LPE	85046-18-0	164027	110526	146426	429615	85754.2	312644	167954	49414.4	169509	199362	359231	58709.6	0.506823	0.581715	0.803993	-0.314746	insig
C25H44NO7P	LPE(20:4/0:0)	GP	LPE	-	34653.7	17348.9	26111	20642	22708.8	29349.1	23793.3	14502.8	25150.8	40082.3	29796.5	7973.27	0.538336	0.771651	0.936912	-0.0940151	insig
C27H48NO7P	LPE(22:4/0:0)	GP	LPE	-	13234.3	9535.53	6527.89	17100.3	16754.1	17653.8	12462.7	3593.62	12430.3	24624.6	19921.1	4076.42	0.477696	0.878565	0.954245	-0.0675679	insig
C27H46NO7P	LPE(0:0/22:5)	GP	LPE	-	42227.5	19752.6	34368	41987.9	18097.3	52575.3	27218.8	9833.74	36139.3	56820.3	57339.7	4838.47	0.610324	0.800371	0.919533	-0.121027	insig
C27H46NO7P	LPE(22:5/0:0)	GP	LPE	-	46432.8	30883.1	36876.1	60778.2	27647.3	95088.8	32109.7	18464.9	28904.3	88096.8	69984	6505.33	0.77221	0.600603	0.819818	-0.286624	insig
C27H44NO7P	LPE(22:6/0:0)	GP	LPE	-	70786.9	36617.2	46440.1	86335.9	40418.1	88987	62649.6	31574.1	59181.3	73040.2	68681.1	16624.9	0.587748	0.485119	0.843517	-0.245511	insig
C21H44NO6P	LPE(P-16:0)	GP	LPE-P	174062-72-7	53934.2	42196.6	41080.6	49825.8	109215	54145.6	37523.9	32687.4	29852.4	61358.5	41398.9	38259.5	1.36511	0.154117	0.68802	-0.539477	insig
C23H48NO6P	LPE(P-18:0)	GP	LPE-P	174062-73-8	73695.5	45353.8	66822.5	88719.4	170646	111388	64035.8	42855.5	33077.2	117575	48271	57858.2	1.17981	0.174251	0.653353	-0.614066	insig
C23H46NO6P	LPE(P-18:1)	GP	LPE-P	-	7590.47	4617.23	5903.41	8201.59	15521.2	7776.5	6519.15	4906.88	5183.57	8485.81	6329.95	5316.02	0.966148	0.23821	0.740598	-0.433237	insig
C36H72NO8P	PC(14:0_14:0)	GP	PC	18194-24-6	122574	71503.7	128027	190430	57572.9	151089	100056	39347.5	82284.3	147603	119463	72928.8	0.728247	0.321767	0.77882	-0.360638	insig
C42H84NO8P	PC(16:0_18:0)	GP	PC	-	4.39816e+07	1.68518e+07	3.8914e+07	3.71439e+07	2.4265e+07	3.30528e+07	2.52036e+07	1.21474e+07	1.4725e+07	5.85092e+07	2.63139e+07	1.91109e+07	0.935323	0.449968	0.80331	-0.315972	insig
C46H92NO8P	PC(16:0_22:0)	GP	PC	-	99483.2	78328.2	116223	142309	118980	104308	98866.1	38925.9	68910.3	128729	106609	101658	0.958327	0.249053	0.824246	-0.278853	insig
C38H74NO8P	PC(14:0_16:1)	GP	PC	-	3.56724e+07	2.55784e+07	4.68606e+07	4.4202e+07	4.44155e+07	3.91853e+07	3.22999e+07	1.25586e+07	2.34304e+07	3.75391e+07	3.35264e+07	1.62065e+07	1.54671	0.0296839	0.659396	-0.600783	down
C40H78NO8P	PC(16:0_16:1)	GP	PC	-	5.42967e+06	2.08323e+06	4.38574e+06	5.79367e+06	1.43735e+06	4.47153e+06	2.41298e+06	1.47898e+06	2.29528e+06	3.90958e+06	5.40679e+06	2.2019e+06	0.707116	0.319217	0.750196	-0.41466	insig
C42H82NO8P	PC(16:0_18:1)	GP	PC	-	5.46619e+07	4.01833e+07	5.68294e+07	5.71473e+07	2.53334e+07	5.54717e+07	4.59025e+07	2.92463e+07	4.03394e+07	5.73812e+07	5.14919e+07	3.64528e+07	0.459369	0.493068	0.900518	-0.151174	insig
C43H84NO8P	PC(17:0_18:1)	GP	PC	-	4.49565e+07	3.04495e+07	5.55488e+07	5.11518e+07	1.27126e+07	4.39764e+07	3.77044e+07	1.24589e+07	2.32424e+07	5.46118e+07	3.64223e+07	1.62838e+07	0.779576	0.313033	0.756813	-0.401991	insig
C44H86NO8P	PC(18:0_18:1)	GP	PC	-	3.66156e+07	2.34057e+07	4.04185e+07	4.08018e+07	2.79524e+07	3.48324e+07	3.8394e+07	1.43131e+07	2.19079e+07	3.83085e+07	2.94596e+07	1.85492e+07	1.12096	0.189441	0.788781	-0.342303	insig
C50H98NO8P	PC(24:0_18:1)	GP	PC	-	83017.1	84128.4	96708.5	55242.1	61193.3	64001.3	145852	11566.3	31638.4	143594	98899.7	29264	0.638509	0.917853	1.03719	0.0526841	insig
C44H84NO8P	PC(18:0_18:2)	GP	PC	-	2.76783e+07	1.94501e+07	2.91411e+07	2.93745e+07	2.03919e+07	2.54815e+07	2.77537e+07	1.22319e+07	1.83397e+07	2.53273e+07	2.38096e+07	2.07531e+07	0.995316	0.210529	0.846209	-0.240915	insig
C46H88NO8P	PC(18:0_20:2)	GP	PC	-	2.18628e+07	1.4531e+07	2.3844e+07	2.19406e+07	2.98819e+07	1.60572e+07	2.06374e+07	5.76022e+06	1.12188e+07	1.65448e+07	1.86505e+07	1.29201e+07	1.42847	0.0503331	0.669167	-0.579562	insig
C48H92NO8P	PC(18:1_22:1)	GP	PC	-	424730	188236	351866	467336	324575	279361	357714	136893	225422	347656	330142	275619	0.786546	0.288775	0.821886	-0.28299	insig
C50H96NO8P	PC(18:1_24:1)	GP	PC	-	100297	67875.7	90764.8	93598.4	70670.3	97366.2	141155	53664.1	42928.8	93374.3	114158	101111	0.0631579	0.798456	1.0496	0.0698357	insig
C40H74NO8P	PC(14:0_18:3)	GP	PC	-	1.52125e+06	772136	1.93549e+06	2.76106e+06	523236	1.53639e+06	1.03232e+06	240443	638686	2.1968e+06	1.13319e+06	439988	1.06785	0.228142	0.627813	-0.671593	insig
C42H78NO8P	PC(16:0_18:3)	GP	PC	-	2.15246e+08	8.75989e+07	257509776	2.73849e+08	3.06278e+07	225983797	1.78599e+08	4.72612e+07	8.81216e+07	2.07839e+08	1.83996e+08	1.03971e+08	0.3626	0.357097	0.74237	-0.429789	insig
C43H80NO8P	PC(17:1_18:2)	GP	PC	-	4.86327e+06	4.66676e+06	6.21625e+06	5.68125e+06	1.14907e+06	5.22616e+06	5.72004e+06	1.88831e+06	3.78844e+06	5.1163e+06	5.5334e+06	3.16689e+06	0.138029	0.662949	0.906867	-0.141037	insig
C46H86NO8P	PC(18:0_20:3)	GP	PC	-	2.12498e+06	1.02974e+06	2.0106e+06	2.06674e+06	2.78006e+06	1.87927e+06	1.89364e+06	530829	888761	1.83278e+06	1.49612e+06	1.76635e+06	1.15622	0.104635	0.707107	-0.5	insig
C43H78NO8P	PC(15:0_20:4)	GP	PC	-	2.84862e+06	1.58611e+06	2.91777e+06	3.41799e+06	1.00391e+06	3.10824e+06	2.01783e+06	462774	257128	2.72693e+06	2.43428e+06	277038	1.38672	0.0986693	0.549363	-0.864167	insig
C45H80NO8P	PC(20:4_17:0)	GP	PC	-	8.52573e+06	8.17306e+06	1.03574e+07	9.66355e+06	7.36987e+06	8.40051e+06	8.95649e+06	4.08887e+06	5.38862e+06	9.20336e+06	7.26987e+06	4.31187e+06	1.5164	0.0672463	0.74717	-0.420491	insig
C46H84NO8P	PC(18:0_20:4)	GP	PC	-	9.83688e+06	9.78657e+06	1.00122e+07	1.00677e+07	1.80533e+07	8.9954e+06	1.16067e+07	8.93222e+06	8.17278e+06	8.97868e+06	7.85775e+06	7.47701e+06	1.23049	0.177114	0.794361	-0.332134	insig
C48H88NO8P	PC(18:0_22:4)	GP	PC	-	4.14726e+07	3.28455e+07	3.74217e+07	3.68165e+07	6.50211e+07	3.7465e+07	3.41927e+07	11728174	1.82419e+07	5.16173e+07	3.17552e+07	1.26279e+07	1.50811	0.0868254	0.637992	-0.648389	insig
C42H74NO8P	PC(14:0_20:5)	GP	PC	-	1.63265e+06	416564	2.30731e+06	832786	425632	2.1654e+06	704750	189414	229250	1.07041e+06	618432	201107	1.471	0.075162	0.387305	-1.36846	insig
C43H76NO8P	PC(15:0_20:5)	GP	PC	-	129127	59416.1	121129	189821	43398.9	134500	116797	31029.5	49571.9	111542	100518	44108.3	0.94778	0.198466	0.669577	-0.578678	insig
C45H80NO8P	PC(17:1_20:4)	GP	PC	-	841127	1.53347e+06	1.21385e+06	1.04649e+06	340660	1.22112e+06	690560	399959	503970	1.24846e+06	2.28097e+06	455879	0.570589	0.771411	0.900446	-0.151288	insig
C48H86NO8P	PC(18:0_22:5)	GP	PC	-	1.40853e+08	130325595	1.90016e+08	1.34879e+08	1.11503e+08	198618260	1.11085e+08	4.79963e+07	5.97965e+07	8.5167e+07	1.41321e+08	4.19024e+07	1.85436	0.00871561	0.537708	-0.895105	down
C45H78NO8P	PC(15:1_22:5)	GP	PC	-	1.00679e+06	920884	1.41393e+06	1.37357e+06	229555	966474	926554	393338	612720	1.16842e+06	1.26734e+06	370555	0.496666	0.426433	0.801686	-0.318891	insig
C47H82NO8P	PC(22:6_17:0)	GP	PC	-	1.47148e+06	2.03971e+06	877654	1.72326e+06	698386	1.43683e+06	1.93557e+06	1.02081e+06	1.25237e+06	2.17737e+06	1.42591e+06	869949	0.192747	0.810831	1.0527	0.0740993	insig
C48H84NO8P	PC(18:0_22:6)	GP	PC	-	1.35408e+07	9.90984e+06	1.59689e+07	1.37342e+07	1.21238e+07	1.34553e+07	1.39175e+07	6.42475e+06	7.74592e+06	1.50628e+07	1.11507e+07	6.36424e+06	1.32641	0.128535	0.770528	-0.376081	insig
C50H88NO8P	PC(20:0_22:6)	GP	PC	-	223328	110630	286064	284336	143411	219519	271918	77105.4	120040	241570	199261	244915	0.369856	0.673504	0.911245	-0.134089	insig
C46H78NO8P	PC(16:1_22:6)	GP	PC	-	6.73099e+06	4.12767e+06	7.15832e+06	9.22103e+06	1.78633e+06	6.14853e+06	5.45207e+06	1.91777e+06	3.27616e+06	5.96772e+06	6.4545e+06	2.60666e+06	0.754041	0.258163	0.729963	-0.454105	insig
C50H84NO8P	PC(20:2_22:6)	GP	PC	-	1.04878e+06	976718	1.13054e+06	1.09837e+06	1.06304e+06	1.14417e+06	1.2182e+06	500606	823949	728846	1.27782e+06	454182	1.29323	0.151008	0.774357	-0.36893	insig
C38H78NO7P	PC(O-16:0_14:0)	GP	PC-O	-	43117.3	44881.5	75489.6	58266.2	68439.1	48370.1	72376.8	18970.9	35811.4	61752.4	61538.1	31213.2	0.886818	0.378225	0.831934	-0.265458	insig
C40H82NO7P	PC(O-16:0_16:0)	GP	PC-O	-	2.04935e+06	1.71979e+06	2.74774e+06	2.58452e+06	2.19699e+06	1.94261e+06	2.08746e+06	595721	1.17438e+06	2.22329e+06	1.9439e+06	1.13112e+06	1.44039	0.0587181	0.691478	-0.532244	insig
C42H86NO7P	PC(O-18:0_16:0)	GP	PC-O	-	716267	400156	846307	624332	741849	662452	637268	230908	404383	842227	540064	451261	1.09193	0.194545	0.778208	-0.361772	insig
C38H76NO7P	PC(O-16:0_14:1)	GP	PC-O	-	311172	190213	353820	440789	279802	308145	228435	99090.6	136189	271468	298484	122543	1.60572	0.0306317	0.613718	-0.704351	down
C40H80NO7P	PC(O-16:0_16:1)	GP	PC-O	-	1.68004e+06	1.6974e+06	2.35498e+06	2.2889e+06	2.15929e+06	1.45585e+06	2.05139e+06	564275	1.1399e+06	1.50714e+06	1.99074e+06	1.24021e+06	1.30692	0.0907927	0.729916	-0.454197	insig
C42H84NO7P	PC(O-18:1_16:0)	GP	PC-O	-	1.20009e+07	8.16016e+06	1.65305e+07	1.21912e+07	1.00322e+07	1.02186e+07	1.19727e+07	3.71512e+06	6.97779e+06	1.20074e+07	9.69312e+06	7.46452e+06	1.21876	0.132791	0.749717	-0.415581	insig
C42H82NO7P	PC(O-16:0_18:2)	GP	PC-O	88542-95-4	2.89786e+06	3.36492e+06	3.9223e+06	2.41571e+06	3.81706e+06	2.33182e+06	3.72707e+06	2.21409e+06	3.17423e+06	2.21931e+06	3.24154e+06	3.18351e+06	0.351603	0.669649	0.947203	-0.0782547	insig
C44H86NO7P	PC(O-18:0_18:2)	GP	PC-O	-	1.10657e+06	522226	1.66371e+06	514144	367613	765192	1.24018e+06	461854	898252	1.04587e+06	628922	649382	0.202381	0.991653	0.996964	-0.00438713	insig
C42H80NO7P	PC(O-16:1_18:2)	GP	PC-O	-	2.66633e+06	1.60121e+06	4.03698e+06	2.6554e+06	1.62853e+06	2.25846e+06	2.01323e+06	775756	1.60307e+06	1.74357e+06	2.35909e+06	1.85048e+06	1.23857	0.115895	0.696791	-0.521202	insig
C44H82NO7P	PC(O-16:0_20:4)	GP	PC-O	-	1.07358e+07	9.55648e+06	1.41376e+07	1.30237e+07	1.74845e+07	8.89795e+06	1.09383e+07	4.82442e+06	7.62128e+06	1.16435e+07	8.99634e+06	5.99832e+06	1.57417	0.0445016	0.677476	-0.561757	down
C46H86NO7P	PC(O-18:0_20:4)	GP	PC-O	-	5.32672e+06	3.47399e+06	5.98668e+06	4.97154e+06	7.63862e+06	4.2558e+06	5.05775e+06	2.0384e+06	3.10487e+06	6.78611e+06	3.64322e+06	2.56451e+06	1.27131	0.162654	0.732778	-0.448553	insig
C48H90NO7P	PC(O-20:0_20:4)	GP	PC-O	-	5.21553e+06	3.23834e+06	4.70872e+06	2.51319e+06	5.3764e+06	3.55468e+06	5.58157e+06	1.59042e+06	2.95142e+06	7.0526e+06	2.67781e+06	1.73248e+06	0.768064	0.636868	0.877247	-0.188945	insig
C44H80NO7P	PC(O-16:1_20:4)	GP	PC-O	-	2.50679e+06	2.46222e+06	2.91322e+06	3.05204e+06	4.76577e+06	2.20346e+06	2.26445e+06	1.21981e+06	1.74376e+06	2.06043e+06	1.93509e+06	2.26925e+06	1.77442	0.0366372	0.64193	-0.639512	down
C46H84NO7P	PC(O-18:1_20:4)	GP	PC-O	-	4.97753e+06	3.72076e+06	5.06263e+06	5.22314e+06	7.53748e+06	4.32022e+06	4.85954e+06	1.98087e+06	3.36073e+06	5.84498e+06	3.87383e+06	2.77566e+06	1.32985	0.113246	0.735872	-0.442472	insig
C46H82NO7P	PC(O-18:2_20:4)	GP	PC-O	-	5.10375e+06	3.78158e+06	6.10501e+06	3.42779e+06	4.04167e+06	2.74359e+06	4.97746e+06	2.7937e+06	4.2119e+06	4.03253e+06	3.56011e+06	3.19452e+06	0.558411	0.509472	0.903459	-0.146469	insig
C46H80NO7P	PC(O-16:1_22:6)	GP	PC-O	-	2.7132e+06	1.42007e+06	3.51511e+06	1.81783e+06	2.5543e+06	1.48383e+06	2.46514e+06	2.57317e+06	2.05806e+06	1.70457e+06	1.88231e+06	5.28222e+06	0.529332	0.536897	1.18225	0.241532	insig
C48H84NO7P	PC(O-18:1_22:6)	GP	PC-O	-	1.13853e+06	1.14868e+06	1.21191e+06	729955	1.01392e+06	721377	1.47329e+06	728701	1.07938e+06	1.12909e+06	909489	738807	0.047587	0.916048	1.01582	0.0226513	insig
C37H72NO7P	PE(P-16:0_16:1)	GP	PE-P	-	160952	49312.5	209698	180419	67079.5	130558	76406.1	51876.1	68490.5	113440	175198	143088	0.52923	0.406606	0.787573	-0.344514	insig
C39H76NO7P	PE(P-16:0_18:1)	GP	PE-P	-	5.68112e+06	2.60181e+06	6.83501e+06	6.41438e+06	688693	6.34498e+06	3.00272e+06	1.47817e+06	2.48844e+06	5.14298e+06	5.03976e+06	2.21063e+06	0.496244	0.23639	0.677824	-0.561018	insig
C39H74NO7P	PE(P-16:0_18:2)	GP	PE-P	-	811080	538072	1.04394e+06	671485	497658	765986	743573	346369	649977	658128	882307	685261	0.436244	0.591286	0.916222	-0.126231	insig
C41H76NO7P	PE(P-18:1_18:2)	GP	PE-P	-	445170	497564	628380	397205	259176	477616	575746	292558	522222	389148	468440	505053	0.149808	0.904341	1.01777	0.0254053	insig
C43H80NO7P	PE(P-18:0_20:3)	GP	PE-P	-	61453.2	52412.6	70134.7	78595.5	44727.4	61298.8	53653.4	9079.54	46184.8	95316.4	73968.5	47453.8	0.738163	0.595668	0.883442	-0.178793	insig
C41H74NO7P	PE(P-16:0_20:4)	GP	PE-P	-	765812	943487	946481	804438	771011	753148	538124	274725	620923	768793	1.00581e+06	473632	1.4579	0.0923976	0.738709	-0.436921	insig
C43H78NO7P	PE(P-18:0_20:4)	GP	PE-P	-	642505	478783	597959	795310	493115	628077	465905	209933	399683	978090	518799	319115	1.13689	0.331161	0.795304	-0.330422	insig
C45H82NO7P	PE(P-18:0_22:4)	GP	PE-P	-	860959	554279	709412	915697	1.08473e+06	1.00112e+06	875620	251766	542033	1.50898e+06	686095	479525	0.849723	0.526425	0.847417	-0.238856	insig
C43H76NO7P	PE(P-18:1_20:4)	GP	PE-P	-	133989	246569	292740	320096	215106	260838	243341	88554.5	193409	214054	303877	153130	0.831745	0.286579	0.814222	-0.296506	insig
C44H78NO7P	PE(P-17:0_22:5)	GP	PE-P	-	33609	43996.4	54260.7	23260.7	12172.9	46997.4	31915.1	7325.86	18230.8	59378.4	42953.6	15829.7	0.69394	0.543366	0.81958	-0.287044	insig
C45H80NO7P	PE(P-18:0_22:5)	GP	PE-P	-	2.98905e+06	2.17078e+06	4.89778e+06	2.54072e+06	1.66001e+06	4.92945e+06	3.23652e+06	1.19523e+06	2.33802e+06	6.2716e+06	3.40053e+06	1.32607e+06	0.435229	0.809121	0.926003	-0.110911	insig
C43H74NO7P	PE(P-16:0_22:6)	GP	PE-P	-	7.03214e+06	4.76274e+06	7.60341e+06	5.41857e+06	5.77899e+06	4.6809e+06	6.29639e+06	4.89819e+06	5.68414e+06	6.00173e+06	5.59564e+06	7.59896e+06	0.204554	0.833249	1.02263	0.0322839	insig
C45H78NO7P	PE(P-18:0_22:6)	GP	PE-P	-	5.17132e+06	2.77873e+06	7.42131e+06	5.65895e+06	2.85625e+06	6.17023e+06	7.35818e+06	2.1172e+06	4.14343e+06	7.59873e+06	4.15651e+06	3.98786e+06	0.120096	0.922374	0.976881	-0.0337451	insig
C45H76NO7P	PE(P-18:1_22:6)	GP	PE-P	-	1.19682e+06	1.26603e+06	1.43356e+06	1.09042e+06	1.19639e+06	1.01269e+06	1.83267e+06	1.08505e+06	1.31175e+06	1.18726e+06	1.02899e+06	1.50605e+06	0.677083	0.386665	1.10504	0.144097	insig
C37H77N2O6P	SM(d18:0/14:0)	SP	SM	-	201624	62136.4	124703	153158	103917	85990.8	137837	33247.4	81101.7	241574	127608	16597.7	0.765395	0.701445	0.8721	-0.197435	insig
C39H81N2O6P	SM(d18:0/16:0)	SP	SM	-	266141	136573	257052	250543	516192	230803	395183	193190	297324	409019	120604	156776	0.20394	0.848148	0.948586	-0.0761497	insig
C40H83N2O6P	SM(d18:0/17:0)	SP	SM	-	199643	175185	212176	260641	259223	177664	227531	53367.8	145173	204844	209041	118013	1.20067	0.121589	0.745774	-0.42319	insig
C35H71N2O6P	SM(d18:1/12:0)	SP	SM	-	33775	7294.47	38831.4	44641.8	29171	34035.9	42620.7	9688.03	25063.2	32811.7	37597.7	13946.8	0.256985	0.576505	0.861403	-0.215239	insig
C37H75N2O6P	SM(d18:1/14:0)	SP	SM	-	66135.2	32223.7	133054	123231	68571.3	90634.9	65980.4	20892.5	46100.7	88784	88674.3	12362.5	1.10938	0.152741	0.628189	-0.67073	insig
C38H77N2O6P	SM(d18:1/15:0)	SP	SM	-	1.00093e+06	691137	1.26469e+06	1.60219e+06	927671	896544	835445	249933	511255	916435	1.11041e+06	347145	1.46227	0.0629044	0.622046	-0.684906	insig
C39H79N2O6P	SM(d18:1/16:0)	SP	SM	-	1.00941e+07	6.95863e+06	1.25639e+07	1.23739e+07	1.32363e+07	1.06816e+07	9.39369e+06	3.40413e+06	6.32254e+06	1.05055e+07	9.69144e+06	4.50589e+06	1.48856	0.0391375	0.664911	-0.588768	down
C40H81N2O6P	SM(d18:1/17:0)	SP	SM	-	1.28072e+06	1.20844e+06	1.49353e+06	1.5593e+06	2.58632e+06	1.33271e+06	1.35253e+06	784876	1.17247e+06	1.33584e+06	1.24914e+06	894336	1.46011	0.0941153	0.717596	-0.478756	insig
C41H83N2O6P	SM(d18:1/18:0)	SP	SM	-	482683	352775	513208	636967	690503	439015	450588	168425	355388	598088	381611	211586	1.38115	0.0846363	0.695211	-0.524478	insig
C46H93N2O6P	SM(d18:1/23:0)	SP	SM	-	1.65337e+06	1.20302e+06	1.83849e+06	2.15646e+06	1.522e+06	1.64407e+06	1.58153e+06	576609	901119	1.88528e+06	1.35976e+06	886566	1.40189	0.0825886	0.717836	-0.478274	insig
C47H95N2O6P	SM(d18:1/24:0)	SP	SM	-	70123.1	59459.3	62114.9	84172.7	79995.3	73083.5	81084.3	12079.7	57787.8	92111.1	60852.9	57918.5	0.82229	0.382434	0.843537	-0.245476	insig
C48H97N2O6P	SM(d18:1/25:0)	SP	SM	-	80936.9	40868.4	76039.8	77395	59431.1	84331	65716	30838.7	38229.2	94729.1	54053.8	66882	0.832236	0.348385	0.836389	-0.257754	insig
C40H79N2O6P	SM(d18:1/17:1)	SP	SM	-	105217	85786.6	155695	165501	148815	108418	48418.1	41564.8	15410.2	117155	101478	25342.7	1.82928	0.00937415	0.454059	-1.13905	down
C41H81N2O6P	SM(d18:1/18:1)	SP	SM	108392-10-5	91599.7	58059.4	80170.6	103131	66672.6	61058.4	72670.5	10463	33402.6	110667	47079.8	36055	1.30558	0.162573	0.673634	-0.569962	insig
C44H87N2O6P	SM(d18:1/21:1)	SP	SM	-	1.25987e+06	434831	2.14579e+06	1.36447e+06	579379	1.2159e+06	1.31251e+06	390152	656879	1.11651e+06	807800	1.2021e+06	0.463754	0.409539	0.783682	-0.35166	insig
C48H95N2O6P	SM(d18:1/25:1)	SP	SM	-	49612.4	127579	158830	165026	216682	155602	218696	64895.5	111090	236947	136756	115293	0.0633386	0.962152	1.01185	0.0169914	insig
C49H97N2O6P	SM(d18:1/26:1)	SP	SM	-	74923.5	61750.7	77449.1	89396.5	113546	67375.8	20117.9	18863.4	15096.9	68079	56545.1	44420.5	1.94352	0.00457406	0.460577	-1.11849	down
C41H79N2O6P	SM(d18:2/18:1)	SP	SM	-	3.01949e+06	1.86324e+06	3.79373e+06	5.62737e+06	1.18122e+06	1.9398e+06	2.05815e+06	716951	1.11307e+06	4.93667e+06	1.75919e+06	830618	1.12218	0.303953	0.65508	-0.610258	insig
C43H83N2O6P	SM(d18:2/20:1)	SP	SM	-	237490	253239	252362	240347	326581	243280	170049	115394	138675	211560	199026	90463.9	2.05915	0.00174175	0.595615	-0.747547	down
C46H89N2O6P	SM(d18:2/23:1)	SP	SM	-	1.83365e+06	1.25903e+06	2.1738e+06	1.86443e+06	2.83072e+06	1.59952e+06	1.75234e+06	679626	1.029e+06	2.51581e+06	1.31616e+06	886696	1.33577	0.142702	0.70751	-0.499177	insig
C47H87N2O6P	SM(d18:2/24:3)	SP	SM	-	3.56028e+07	2.25701e+07	3.75208e+07	4.21224e+07	1.20417e+07	3.33068e+07	2.74006e+07	1.2751e+07	2.07422e+07	3.85126e+07	3.25994e+07	1.19863e+07	0.763183	0.32619	0.786134	-0.347152	insig
C41H78O6	TG(10:0_16:0_12:0)	GL	TG	-	36073.5	39208.6	48113.2	31913.3	42191.8	48582.2	36409.6	31689.8	43580	52468.4	14760.8	51627.6	0.524507	0.697335	0.936824	-0.0941501	insig
C45H86O6	TG(12:0_14:0_16:0)	GL	TG	-	161991	67075.8	86341.9	159092	91788.9	147052	150527	162258	94711.2	130448	73655.9	85660.7	0.0324305	0.908369	0.977456	-0.0328964	insig
C46H88O6	TG(12:0_15:0_16:0)	GL	TG	-	84207.3	200698	181598	193574	193322	217154	195487	142644	182017	211681	231372	199429	0.635053	0.522273	1.08601	0.119035	insig
C46H88O6	TG(13:0_14:0_16:0)	GL	TG	-	300247	349166	305367	287159	321379	307944	281060	293001	382288	294817	275641	333799	0.165733	0.92724	0.994306	-0.00823828	insig
C47H90O6	TG(14:0_14:0_16:0)	GL	TG	-	542672	567197	536236	557600	573663	667580	587780	417911	613393	551279	538005	659442	0.258105	0.750381	0.977609	-0.0326712	insig
C48H92O6	TG(14:0_15:0_16:0)	GL	TG	-	474349	539539	412605	414520	724065	523954	541856	354049	649470	181790	480980	625772	0.464631	0.635663	0.917413	-0.124357	insig
C49H94O6	TG(14:0_16:0_16:0)	GL	TG	-	1.45749e+06	1.24341e+06	1.76721e+06	1.84464e+06	1.29505e+06	1.94577e+06	984020	1.16473e+06	1.20454e+06	2.04103e+06	1.70516e+06	1.46138e+06	0.754278	0.431945	0.89609	-0.158285	insig
C50H96O6	TG(15:0_16:0_16:0)	GL	TG	-	1.09375e+06	843889	990137	1.06005e+06	940417	1.10579e+06	1.33183e+06	1.16666e+06	1.53584e+06	754993	1.02593e+06	1.48744e+06	1.19988	0.148549	1.21025	0.275307	insig
C51H98O6	TG(16:0_16:0_16:0)	GL	TG	555-44-2	9.05572e+06	3.91624e+06	8.364e+06	8.57405e+06	4.94834e+06	8.89312e+06	4.75455e+06	3.79444e+06	4.79192e+06	8.22146e+06	1.14301e+07	8.72953e+06	0.262664	0.82911	0.953614	-0.0685229	insig
C51H98O6	TG(14:0_16:0_18:0)	GL	TG	-	593610	281419	794852	640347	241084	958264	414011	186289	271272	1.34975e+06	679650	345443	0.418463	0.839423	0.925017	-0.112448	insig
C52H100O6	TG(16:0_16:0_17:0)	GL	TG	-	877951	534543	748839	898269	419324	707248	783506	326736	871153	912937	1.11669e+06	688443	0.327303	0.536801	1.12261	0.166863	insig
C52H100O6	TG(15:0_16:0_18:0)	GL	TG	-	224690	210746	278720	238541	177072	309130	223933	179889	222241	337385	252623	217785	0.0542561	0.97764	0.996495	-0.0050653	insig
C53H102O6	TG(16:0_16:0_18:0)	GL	TG	-	2.47209e+07	1.13651e+07	1.99851e+07	2.03999e+07	1.48747e+07	1.9687e+07	1.87666e+07	7.94968e+06	1.70252e+07	1.69768e+07	2.89125e+07	2.22048e+07	0.0931175	0.969533	1.00723	0.0103937	insig
C54H104O6	TG(16:0_17:0_18:0)	GL	TG	-	287023	302395	367729	299426	186737	274601	359076	181634	273227	366848	411526	289167	0.369601	0.526027	1.09521	0.131211	insig
C55H106O6	TG(16:0_18:0_18:0)	GL	TG	-	7.26391e+06	5.06642e+06	7.30477e+06	7.66885e+06	7.55207e+06	6.83361e+06	1.12619e+07	3.00594e+06	9.14062e+06	5.9942e+06	1.12812e+07	9.3505e+06	0.448103	0.354538	1.20016	0.263229	insig
C55H106O6	TG(14:0_18:0_20:0)	GL	TG	-	176180	79800.7	141176	167628	94917.8	118395	140699	63892.2	85152.2	112905	196790	242387	0.0792362	0.74886	1.0819	0.113571	insig
C56H108O6	TG(15:0_18:0_20:0)	GL	TG	-	36716.8	97472.6	51652.7	45832.9	66252.7	44160.9	133904	41888.5	113030	38237.5	104277	87668.6	1.09454	0.146035	1.51717	0.601378	insig
C56H108O6	TG(17:0_18:0_18:0)	GL	TG	-	30022	115348	34181.9	39481.2	105795	26451.8	99948.3	87480.5	110103	40838.3	104638	88788.8	1.29556	0.159738	1.51389	0.598256	insig
C57H110O6	TG(18:0_18:0_18:0)	GL	TG	-	626346	971932	614699	586167	1.35411e+06	566897	1.91425e+06	637968	1.8062e+06	530062	1.18835e+06	1.62671e+06	1.2413	0.111061	1.63205	0.706687	insig
C45H84O6	TG(12:0_14:0_16:1)	GL	TG	-	123881	122721	107884	81396.1	110178	100635	45386.6	54614.7	102457	106434	107769	127814	1.04438	0.289113	0.841936	-0.248217	insig
C46H86O6	TG(12:0_15:0_16:1)	GL	TG	-	185689	209321	224869	165833	178801	170196	206823	222966	202533	209618	201493	188948	1.08718	0.164985	1.08608	0.119126	insig
C47H88O6	TG(12:0_16:0_16:1)	GL	TG	-	616846	512545	602246	588075	542968	562805	604215	573586	595689	586089	563547	561617	0.522155	0.589712	1.0173	0.0247438	insig
C47H88O6	TG(12:0_14:0_18:1)	GL	TG	-	579194	379098	596905	615713	489823	663664	500108	502387	480637	578822	524238	326417	0.8351	0.237415	0.876131	-0.190781	insig
C48H90O6	TG(14:0_15:0_16:1)	GL	TG	-	347816	389404	317617	345232	350359	384908	429325	422902	421102	358553	457276	380212	1.86055	0.0135094	1.15643	0.209679	up
C49H92O6	TG(12:0_16:0_18:1)	GL	TG	-	873476	563140	865295	802191	383317	961301	643871	341975	503694	1.15678e+06	875983	507095	0.500094	0.654815	0.905743	-0.142826	insig
C49H92O6	TG(14:0_16:0_16:1)	GL	TG	-	2.44451e+06	954768	2.59243e+06	2.66387e+06	1.06113e+06	2.51301e+06	1.25456e+06	1.04944e+06	1.17025e+06	2.31277e+06	2.25655e+06	1.09307e+06	0.83652	0.237034	0.747085	-0.420655	insig
C50H94O6	TG(15:0_16:0_16:1)	GL	TG	-	688013	811322	801557	843785	947502	728781	816366	888250	829722	776657	822276	936482	0.826087	0.371174	1.05161	0.0725953	insig
C50H94O6	TG(14:0_15:0_18:1)	GL	TG	-	262355	334908	314890	274937	325009	333726	368806	391109	369260	311852	305650	383592	1.61188	0.0379679	1.1541	0.206771	up
C51H96O6	TG(16:0_16:0_16:1)	GL	TG	-	3.01678e+07	8.18238e+06	3.61467e+07	4.02114e+07	1.16632e+07	3.4166e+07	1.28489e+07	6.19031e+06	9.44583e+06	3.36629e+07	3.03921e+07	1.50728e+07	0.844653	0.249375	0.670328	-0.577061	insig
C53H100O6	TG(16:0_16:0_18:1)	GL	TG	-	8.39005e+07	2.60089e+07	9.98366e+07	1.01883e+08	2.85307e+07	8.10374e+07	4.48189e+07	1.86904e+07	3.01539e+07	9.08717e+07	6.79265e+07	4.34662e+07	0.771573	0.265164	0.702586	-0.509252	insig
C55H104O6	TG(16:0_16:1_20:0)	GL	TG	-	181022	65809.2	216881	237682	97699.7	223395	148490	63394.8	86435.2	221891	151790	201650	0.371783	0.536989	0.854435	-0.226958	insig
C56H106O6	TG(17:0_18:0_18:1)	GL	TG	-	3.61298e+06	1.39213e+06	7.56414e+06	4.9989e+06	800104	5.09643e+06	3.54655e+06	531589	1.4187e+06	7.85687e+06	2.5216e+06	1.48106e+06	0.605535	0.511202	0.73968	-0.435026	insig
C56H106O6	TG(17:0_17:0_19:1)	GL	TG	-	645204	148551	894047	744132	111276	744433	375056	66801.1	153039	881902	415194	173650	0.770809	0.28976	0.628305	-0.670463	insig
C57H108O6	TG(16:0_18:0_20:1)	GL	TG	-	2.91465e+06	764791	3.84054e+06	4.40334e+06	828497	2.95861e+06	2.01721e+06	329067	685995	3.74711e+06	1.72479e+06	1.20355e+06	0.889951	0.237765	0.617916	-0.694517	insig
C57H108O6	TG(18:0_18:0_18:1)	GL	TG	-	9.43742e+07	2.27243e+07	1.55268e+08	1.19487e+08	2.7373e+07	1.39104e+08	1.00926e+08	1.05847e+07	4.39906e+07	1.95932e+08	5.30376e+07	4.50989e+07	0.475853	0.620636	0.805203	-0.312575	insig
C57H108O6	TG(16:0_20:0_18:1)	GL	TG	-	3.81267e+06	612926	5.68769e+06	5.91687e+06	915061	4.0769e+06	3.02146e+06	398722	912496	4.9925e+06	2.13985e+06	3.24822e+06	0.473063	0.386751	0.699894	-0.514791	insig
C58H110O6	TG(15:0_16:0_24:1)	GL	TG	-	75565.8	50328.8	94336.9	96637.5	6115.68	87906.7	58364.6	50419	28186.1	84287.6	58246	48911.4	0.0016976	0.419211	0.799274	-0.323238	insig
C58H110O6	TG(16:0_18:1_21:0)	GL	TG	-	137137	58778.8	202356	157529	47029	143664	113779	28980.7	59262.7	222898	99355.7	61157.1	0.691095	0.487125	0.784243	-0.350628	insig
C59H112O6	TG(18:0_18:1_20:0)	GL	TG	-	172900	35185.3	337299	275897	55733.4	277939	237204	22175.7	65541.8	397279	93237.6	246496	0.209102	0.8452	0.919461	-0.12114	insig
C59H112O6	TG(16:0_18:1_22:0)	GL	TG	-	226251	70080.2	384962	335562	90637.1	336923	264558	51920.1	87893.4	390674	147479	244265	0.381958	0.581726	0.82164	-0.283422	insig
C61H116O6	TG(16:0_20:1_22:0)	GL	TG	-	6189.59	2453.96	13838.1	8099.26	3710.69	10984	7150.52	553.945	852.93	14556.5	2908.75	9761.94	0.833449	0.5954	0.790373	-0.339394	insig
C47H86O6	TG(10:0_16:0_18:2)	GL	TG	-	169183	32878.8	205551	264924	23665.6	252569	84425.6	43065.9	79754.3	195897	106231	64163.8	0.399993	0.236758	0.604506	-0.726171	insig
C47H86O6	TG(12:0_14:0_18:2)	GL	TG	-	94184.5	103018	132792	83180.3	100823	146577	111050	92547.2	96777.9	105398	133563	110176	0.00549492	0.877006	0.983253	-0.024366	insig
C48H88O6	TG(15:0_14:1_16:1)	GL	TG	-	118789	94549.3	75213.9	82793.9	62185.9	104685	61175.4	81820.9	131246	85737.3	85867.6	95067.5	0.00930617	0.972272	1.00501	0.00721059	insig
C49H90O6	TG(14:1_16:0_16:1)	GL	TG	-	1.58689e+06	408251	1.60947e+06	2.07499e+06	351182	1.65888e+06	529176	91798.5	81709	941218	1.78125e+06	489350	1.21477	0.141172	0.509061	-0.974089	insig
C49H90O6	TG(12:0_16:0_18:2)	GL	TG	-	363521	175189	395067	298239	89759	322108	106895	108110	160892	280224	302539	138956	1.02719	0.160773	0.667697	-0.582734	insig
C49H90O6	TG(14:0_14:1_18:1)	GL	TG	-	759923	313927	814873	947841	270140	1.08178e+06	395931	272996	325549	742941	695613	301311	0.95744	0.168429	0.652824	-0.615233	insig
C50H92O6	TG(15:0_16:1_16:1)	GL	TG	-	342321	302442	289252	309807	273573	325928	248665	219464	295685	323324	367514	276303	0.762402	0.457886	0.93904	-0.0907413	insig
C50H92O6	TG(14:0_16:1_17:1)	GL	TG	-	175072	193293	167365	153858	108189	164562	187564	145582	138580	150975	173923	137037	0.230619	0.747971	0.970199	-0.0436477	insig
C51H94O6	TG(16:0_16:1_16:1)	GL	TG	-	3.34007e+07	7.94265e+06	3.47903e+07	4.15468e+07	6.75724e+06	3.00669e+07	1.28918e+07	4.7012e+06	7.65536e+06	2.49899e+07	3.12791e+07	8.62805e+06	0.931093	0.182306	0.583449	-0.777322	insig
C51H94O6	TG(14:0_16:0_18:2)	GL	TG	-	7.96413e+06	3.35863e+06	9.58788e+06	9.27969e+06	1.33009e+06	6.97949e+06	3.57856e+06	2.04395e+06	2.40296e+06	6.48082e+06	7.04249e+06	1.87719e+06	0.906843	0.164885	0.608468	-0.716747	insig
C52H96O6	TG(16:0_16:1_17:1)	GL	TG	-	870003	549258	977957	1.08225e+06	472876	910592	521494	428495	564927	814608	951200	569983	0.959488	0.219291	0.791847	-0.336706	insig
C52H96O6	TG(15:0_16:0_18:2)	GL	TG	-	663737	507812	1.03372e+06	715737	249619	625873	404792	305507	373396	622610	703221	348678	0.977109	0.199404	0.726513	-0.46094	insig
C52H96O6	TG(15:0_16:1_18:1)	GL	TG	-	1.02048e+06	793071	1.46879e+06	1.46148e+06	454657	1.04217e+06	709524	476467	536138	1.03922e+06	1.16167e+06	636855	1.01269	0.186699	0.730673	-0.452703	insig
C53H98O6	TG(16:0_16:1_18:1)	GL	TG	-	7.87076e+07	2.87495e+07	100192403	1.03282e+08	2.86396e+07	8.28882e+07	4.17292e+07	1.9681e+07	2.94496e+07	75985685	8.0118e+07	3.63668e+07	0.908709	0.208086	0.670668	-0.576328	insig
C53H98O6	TG(14:0_18:0_18:2)	GL	TG	-	4.2438e+06	2.20592e+06	5.16533e+06	4.2295e+06	1.2373e+06	4.45855e+06	3.30794e+06	925555	1.89375e+06	5.41701e+06	3.63119e+06	1.62794e+06	0.715243	0.407777	0.780087	-0.358293	insig
C54H100O6	TG(15:0_17:0_19:2)	GL	TG	-	2.84487e+06	2.24564e+06	3.89329e+06	3.30481e+06	732267	2.59465e+06	2.61398e+06	816966	1.31942e+06	3.46615e+06	2.90223e+06	1.27178e+06	0.626709	0.406684	0.793475	-0.333744	insig
C55H102O6	TG(16:0_18:1_18:1)	GL	TG	-	3.88925e+08	2.21168e+08	4.04435e+08	4.28628e+08	2.23588e+08	3.89107e+08	3.19433e+08	1.35349e+08	2.16394e+08	4.13381e+08	3.33629e+08	1.98366e+08	0.987644	0.228498	0.786318	-0.346816	insig
C55H102O6	TG(16:0_16:1_20:1)	GL	TG	-	745945	309379	542730	904797	192886	553091	371006	135627	260648	572502	699649	435804	0.667943	0.368655	0.761886	-0.392353	insig
C56H104O6	TG(17:0_18:1_18:1)	GL	TG	-	7.74512e+06	5.96301e+06	1.12048e+07	8.56089e+06	1.96936e+06	7.60268e+06	7.20004e+06	1.48331e+06	3.78046e+06	1.23871e+07	5.95023e+06	2.55806e+06	0.763972	0.449288	0.774968	-0.367792	insig
C56H104O6	TG(16:0_18:1_19:1)	GL	TG	-	4.37033e+06	1.73817e+06	4.35615e+06	4.50423e+06	1.16954e+06	4.09007e+06	2.65798e+06	638278	1.23604e+06	4.51475e+06	3.09949e+06	1.30625e+06	0.99827	0.214919	0.665042	-0.588484	insig
C57H106O6	TG(18:0_18:1_18:1)	GL	TG	-	1.45756e+08	7.01646e+07	1.76864e+08	1.52278e+08	6.01224e+07	1.71415e+08	1.60538e+08	2.94565e+07	9.23646e+07	2.12797e+08	103471631	8.25977e+07	0.49924	0.646257	0.87719	-0.189039	insig
C57H106O6	TG(16:1_18:0_20:1)	GL	TG	-	2.3128e+07	1.10117e+07	2.11293e+07	2.74837e+07	8.84748e+06	1.74004e+07	1.51921e+07	4.47915e+06	6.44732e+06	2.05162e+07	1.50098e+07	1.15231e+07	1.13791	0.150125	0.671259	-0.575058	insig
C58H108O6	TG(15:0_18:1_22:1)	GL	TG	-	907870	480096	1.15038e+06	980009	262577	1.16232e+06	840654	145890	429715	1.40511e+06	679091	384228	0.690837	0.471884	0.785856	-0.347663	insig
C59H110O6	TG(18:0_18:1_20:1)	GL	TG	-	2.95658e+06	1.04449e+06	3.12856e+06	3.68037e+06	839115	2.48731e+06	2.39696e+06	303330	837357	3.90178e+06	1.49213e+06	1.27867e+06	0.836375	0.376738	0.722264	-0.469403	insig
C59H110O6	TG(16:0_18:1_22:1)	GL	TG	-	268746	84697.3	264548	391970	119138	269690	158871	34297.3	55520.4	313130	151492	229824	0.945599	0.255645	0.674251	-0.568642	insig
C59H110O6	TG(18:0_18:2_20:0)	GL	TG	-	137843	50900	388461	222705	47306.4	216405	142925	29146.8	43989.1	184188	96731.8	124103	0.768196	0.24241	0.583933	-0.776124	insig
C60H112O6	TG(15:0_18:1_24:1)	GL	TG	-	41662.9	6870.26	73140.3	65497.8	34764.6	59019.4	51854.7	26808.7	15308.7	62176.1	34724.3	24750.5	0.235988	0.398528	0.767464	-0.381829	insig
C61H114O6	TG(22:0_18:1_18:1)	GL	TG	-	16526.8	6843.75	48035.3	43368.4	8140.64	53655.1	30542	2885.15	10765	49738.2	9384.39	20220.9	0.54286	0.447792	0.699641	-0.515313	insig
C61H114O6	TG(16:0_18:1_24:1)	GL	TG	-	24743.1	6884.63	29692.2	41014.9	13602.2	30731.7	25895.1	3128.64	9665.21	46002.1	23596.9	24758.8	0.380366	0.780154	0.907124	-0.140628	insig
C62H116O6	TG(23:0_18:1_18:1)	GL	TG	-	26220.7	26911.2	44971.2	46157.6	31881.4	30541.4	31671.4	7281	6037.91	34965.2	24830.1	34508.7	1.25137	0.121141	0.673949	-0.569288	insig
C47H84O6	TG(14:1_14:1_16:1)	GL	TG	-	84044.3	50150.7	50445.4	109614	52059.5	106101	83188.3	52675.8	51816.7	77780.4	46617.6	71845.2	0.481593	0.411575	0.848611	-0.236825	insig
C48H86O6	TG(14:1_15:1_16:1)	GL	TG	-	28736.2	54303.8	42687.4	42665.8	52460.1	47902.2	98663	49707.1	42977.4	79690	48392.3	50378.1	1.28886	0.133466	1.376	0.460482	insig
C49H88O6	TG(14:1_16:1_16:1)	GL	TG	-	254019	167438	301486	317260	148273	313387	176618	170296	202931	253112	347132	175221	0.511118	0.497075	0.882445	-0.180422	insig
C49H88O6	TG(10:0_18:1_18:2)	GL	TG	-	134075	98426.4	168867	183425	16196.4	214061	109993	34903.6	67552.6	167610	160010	77287.8	0.296811	0.385279	0.757447	-0.400784	insig
C51H92O6	TG(14:1_16:1_18:1)	GL	TG	-	7.83617e+06	2.54758e+06	9.19e+06	1.07515e+07	1.73793e+06	7.61384e+06	3.59812e+06	313859	2.13492e+06	5.23734e+06	8.78379e+06	2.41077e+06	1.03146	0.167176	0.566544	-0.81974	insig
C51H92O6	TG(14:0_16:1_18:2)	GL	TG	-	8.04102e+06	2.10092e+06	9.00665e+06	8.21913e+06	707839	6.63884e+06	2.98468e+06	751085	1.5535e+06	4.57047e+06	7.43092e+06	1.22102e+06	0.889901	0.160694	0.533256	-0.907099	insig
C52H94O6	TG(16:1_16:1_17:1)	GL	TG	-	856513	557725	933529	1.02292e+06	289147	838357	391901	406382	540991	616418	1.0605e+06	528742	0.729726	0.315704	0.78808	-0.343586	insig
C52H94O6	TG(15:0_16:1_18:2)	GL	TG	-	445648	315914	544349	567285	142938	387161	357278	189122	265045	343184	629867	265441	0.449786	0.527209	0.852969	-0.229434	insig
C53H96O6	TG(16:1_16:1_18:1)	GL	TG	-	4.58883e+07	1.88533e+07	5.14187e+07	5.38198e+07	8.91328e+06	4.56145e+07	3.15101e+07	6.47014e+06	1.46264e+07	4.08303e+07	5.00252e+07	1.67007e+07	0.701159	0.322602	0.713395	-0.487227	insig
C53H96O6	TG(16:0_16:1_18:2)	GL	TG	-	9.11318e+07	3.59378e+07	9.2446e+07	1.02065e+08	1.88699e+07	72559127	4.19785e+07	1.91579e+07	2.87526e+07	6.46021e+07	8.78213e+07	2.6027e+07	0.915549	0.201842	0.649717	-0.622117	insig
C54H98O6	TG(16:1_17:1_18:1)	GL	TG	-	1.87836e+06	1.28889e+06	2.40488e+06	2.39148e+06	546763	1.77639e+06	1.28061e+06	507905	909138	1.9384e+06	1.76908e+06	776768	0.930404	0.19462	0.69817	-0.518349	insig
C54H98O6	TG(15:0_18:1_18:2)	GL	TG	-	2.20692e+06	2.25741e+06	2.75323e+06	2.36802e+06	340493	2.05417e+06	1.96569e+06	860026	1.1622e+06	1.88355e+06	2.48963e+06	795782	0.450513	0.315684	0.764332	-0.387729	insig
C54H98O6	TG(16:0_17:1_18:2)	GL	TG	-	4.43713e+06	2.95023e+06	6.13071e+06	5.13496e+06	712594	4.12202e+06	3.31705e+06	1.3098e+06	2.24399e+06	3.95301e+06	5.0555e+06	1.18751e+06	0.583709	0.30845	0.726631	-0.460705	insig
C55H100O6	TG(16:1_18:1_18:1)	GL	TG	-	1.37126e+08	8.15061e+07	1.63247e+08	1.66065e+08	5.43585e+07	1.37286e+08	1.33487e+08	2.61197e+07	6.95035e+07	1.57606e+08	1.18924e+08	7.76074e+07	0.764102	0.358215	0.788613	-0.342611	insig
C56H102O6	TG(17:0_18:1_18:2)	GL	TG	-	6.14347e+06	5.91614e+06	9.49795e+06	6.14017e+06	1.09573e+06	6.61737e+06	5.93098e+06	2.31905e+06	3.51655e+06	7.45465e+06	6.5343e+06	1.93085e+06	0.471082	0.398583	0.781862	-0.355014	insig
C57H104O6	TG(18:1_18:1_18:1)	GL	TG	-	1.30624e+08	9.83466e+07	1.36326e+08	1.34952e+08	6.33186e+07	1.49484e+08	1.48922e+08	3.49514e+07	9.44342e+07	1.79999e+08	1.1012e+08	7.87611e+07	0.542015	0.668679	0.907633	-0.13982	insig
C57H104O6	TG(18:0_18:1_18:2)	GL	TG	-	5.43554e+07	3.58669e+07	7.15365e+07	4.67034e+07	1.67549e+07	6.28275e+07	6.42459e+07	1.87598e+07	4.41231e+07	6.8964e+07	4.95926e+07	2.88323e+07	0.133388	0.84629	0.953039	-0.0693932	insig
C57H104O6	TG(16:0_18:1_20:2)	GL	TG	-	9.41499e+06	6.86744e+06	9.17668e+06	9.88866e+06	3.97688e+06	7.45266e+06	7.07278e+06	4.15976e+06	3.81311e+06	7.86875e+06	9.08286e+06	4.26903e+06	1.04162	0.20369	0.775296	-0.36718	insig
C58H106O6	TG(17:1_18:1_20:1)	GL	TG	-	148308	83726.5	108718	79273	8310.44	107061	103970	36218.1	16015	159021	89934.1	17367.6	0.487862	0.546429	0.789183	-0.341568	insig
C59H108O6	TG(18:1_18:2_20:0)	GL	TG	-	1.0422e+07	6.77855e+06	8.08549e+06	1.23572e+07	4.17852e+06	7.52423e+06	9.12323e+06	1.44851e+06	3.88488e+06	9.45481e+06	6.26497e+06	4.59431e+06	1.09403	0.19025	0.70463	-0.505061	insig
C59H108O6	TG(18:1_18:1_20:1)	GL	TG	-	6.43802e+06	3.77224e+06	5.01143e+06	7.49611e+06	2.26391e+06	4.46266e+06	5.00931e+06	1.17542e+06	2.16655e+06	5.70296e+06	3.5644e+06	2.65847e+06	1.12426	0.172854	0.688658	-0.53814	insig
C59H108O6	TG(16:1_18:1_22:1)	GL	TG	-	65978.1	55998.2	70307.2	99051.9	27563	49436	48999.7	23086	31819.1	64066	71957.2	90477.3	0.453332	0.665872	0.897026	-0.156779	insig
C59H108O6	TG(20:1_18:2_18:0)	GL	TG	-	1.51937e+06	813321	1.77791e+06	1.508e+06	519548	1.28098e+06	1.33134e+06	342014	662402	1.45676e+06	1.0859e+06	782125	0.815015	0.287957	0.762966	-0.39031	insig
C61H112O6	TG(18:1_18:1_22:1)	GL	TG	-	54638.6	34774.3	70819.3	107802	33709.7	57653.5	72877.7	10206.6	26643.1	66233.9	35206.8	51490.3	0.894941	0.305304	0.730831	-0.452391	insig
C63H116O6	TG(18:1_20:1_22:1)	GL	TG	-	25832.2	12412.1	11294.1	31838	8168.33	22166.8	39075.9	4030.75	12156.3	37801.1	17832.7	26543.7	0.18301	0.551111	1.23032	0.29903	insig
C63H116O6	TG(24:0_18:1_18:2)	GL	TG	-	12242.1	2480	60173.3	31137.6	4651.74	27741.3	6449.18	9	1594.92	22212.6	9524.23	4593.67	1.12014	0.144687	0.320631	-1.64102	insig
C51H90O6	TG(14:1_16:1_18:2)	GL	TG	-	566789	149191	672012	751162	87428.4	484746	221118	55500.4	126496	354038	721667	138484	0.884503	0.252146	0.596499	-0.745409	insig
C51H90O6	TG(12:0_18:1_18:3)	GL	TG	-	120491	42847.8	126463	148455	21800.8	154820	43420.8	12102	46996.6	100915	145309	32999.1	0.883968	0.233855	0.620844	-0.687696	insig
C51H90O6	TG(14:0_16:1_18:3)	GL	TG	-	869296	272130	836270	854716	160522	679791	346160	105691	190534	428668	956903	195841	1.03583	0.211176	0.605489	-0.723827	insig
C53H94O6	TG(14:0_18:2_18:2)	GL	TG	-	1.66328e+06	835869	2.11875e+06	1.41166e+06	168251	1.44653e+06	1.03897e+06	275766	470996	1.33804e+06	1.59597e+06	309593	0.693402	0.256826	0.657917	-0.604023	insig
C53H94O6	TG(16:1_16:1_18:2)	GL	TG	-	2.55782e+07	8.29461e+06	3.00014e+07	2.88982e+07	2.35742e+06	1.82583e+07	1.17221e+07	2.35149e+06	6.40162e+06	1.34583e+07	2.64764e+07	5.7898e+06	0.777211	0.210114	0.583833	-0.776371	insig
C53H94O6	TG(16:0_16:1_18:3)	GL	TG	-	4.80414e+06	1.03224e+06	5.44002e+06	5.70759e+06	602746	3.97554e+06	1.99711e+06	473713	1.06074e+06	3.5039e+06	4.61883e+06	1.31159e+06	0.727203	0.23279	0.601323	-0.733789	insig
C53H94O6	TG(14:0_16:0_20:4)	GL	TG	-	223341	91709.7	193724	270432	65085.3	200120	65604.7	37692.7	31771.1	175847	189013	19941	1.47986	0.0795405	0.497762	-1.00647	insig
C54H96O6	TG(15:0_18:2_18:2)	GL	TG	-	1.22541e+06	843746	2.00896e+06	1.55465e+06	351410	1.29419e+06	1.10003e+06	290535	519584	1.27595e+06	1.63852e+06	520981	0.770887	0.334199	0.734449	-0.445266	insig
C54H96O6	TG(16:1_17:1_18:2)	GL	TG	-	768804	522624	958722	880039	130104	760085	538326	148124	294724	652832	922761	252390	0.743301	0.266696	0.698729	-0.517194	insig
C55H98O6	TG(16:0_16:0_20:4)	GL	TG	-	1.61913e+06	757429	1.58391e+06	2.24982e+06	905619	1.50464e+06	824648	536275	413370	1.64576e+06	1.25694e+06	325652	1.46504	0.077877	0.580315	-0.785091	insig
C55H98O6	TG(16:0_18:2_18:2)	GL	TG	-	6.36793e+07	31128682	7.35453e+07	6.77252e+07	1.14204e+07	5.87763e+07	4.12666e+07	1.96735e+07	2.98688e+07	5.92896e+07	6.26265e+07	2.12552e+07	0.490806	0.360758	0.763954	-0.388443	insig
C57H102O6	TG(16:0_18:0_20:4)	GL	TG	-	2.9998e+06	1.44697e+06	4.67071e+06	3.18353e+06	934400	3.77096e+06	3.18835e+06	772478	1.83094e+06	4.18272e+06	2.55186e+06	1.7776e+06	0.378363	0.56455	0.841093	-0.249663	insig
C59H106O6	TG(16:0_18:1_22:3)	GL	TG	-	4.24958e+06	4.04199e+06	3.79629e+06	4.82317e+06	952670	3.53409e+06	4.14765e+06	1.29587e+06	2.61386e+06	4.02191e+06	3.83855e+06	2.56316e+06	0.321962	0.513746	0.863687	-0.211419	insig
C59H106O6	TG(18:1_18:2_20:1)	GL	TG	-	1.87624e+06	1.7808e+06	1.23467e+06	1.8534e+06	517722	1.16949e+06	1.69231e+06	649004	1.13286e+06	1.38082e+06	1.31507e+06	1.01267e+06	0.440503	0.448719	0.851809	-0.231398	insig
C59H106O6	TG(18:0_18:1_20:3)	GL	TG	-	724517	1.16611e+06	714995	863503	528074	784083	992097	358059	572887	720244	837878	601331	0.81046	0.37427	0.853849	-0.227947	insig
C61H110O6	TG(18:1_22:1_18:2)	GL	TG	-	73437.8	13204.6	351208	185226	47486.8	130546	61893.7	1814.77	11615.2	100123	53085.7	27257.3	1.20224	0.134272	0.319294	-1.64704	insig
C53H92O6	TG(14:0_18:2_18:3)	GL	TG	-	635757	256448	820946	679919	117531	781085	478270	83320.2	319701	479780	842197	194105	0.60481	0.377619	0.728312	-0.457372	insig
C53H92O6	TG(14:1_18:2_18:2)	GL	TG	-	206459	96527.9	303541	227859	41278.6	274100	214461	38063.4	68367.4	185815	309082	59566.3	0.600973	0.468565	0.761335	-0.393397	insig
C55H96O6	TG(16:1_18:2_18:2)	GL	TG	-	2.80796e+07	1.51104e+07	3.20389e+07	2.85761e+07	3.11801e+06	2.59086e+07	2.06346e+07	5.51724e+06	1.23578e+07	2.19609e+07	3.40369e+07	8.20461e+06	0.402618	0.438094	0.773251	-0.370992	insig
C55H96O6	TG(16:0_18:2_18:3)	GL	TG	-	9.39886e+06	2.66657e+06	1.07003e+07	9.63273e+06	1.25354e+06	7.55267e+06	5.20418e+06	1.46943e+06	2.80803e+06	7.60053e+06	8.36865e+06	2.42712e+06	0.599012	0.294542	0.676572	-0.563684	insig
C55H96O6	TG(16:1_18:1_18:3)	GL	TG	-	1.47911e+07	4.33352e+06	1.78026e+07	1.48467e+07	1.70719e+06	1.27529e+07	9.35686e+06	2.24253e+06	4.52505e+06	1.22067e+07	1.38594e+07	4.8953e+06	0.447836	0.352276	0.7109	-0.492281	insig
C55H96O6	TG(16:0_16:1_20:4)	GL	TG	-	2.6275e+06	974894	2.03812e+06	3.13977e+06	963012	2.26504e+06	928724	282287	500472	1.95275e+06	2.00885e+06	462217	1.48348	0.068547	0.51092	-0.968829	insig
C56H98O6	TG(17:1_18:2_18:2)	GL	TG	-	898725	812830	1.32047e+06	911714	151114	1.0819e+06	915890	345922	552715	876811	1.33917e+06	338543	0.276867	0.564304	0.843977	-0.244725	insig
C56H98O6	TG(15:0_18:1_20:4)	GL	TG	-	103182	77911.4	53485.2	150511	59920	104393	49476.3	23572.9	39918.4	85031.9	88532.7	20691.7	1.53001	0.0600136	0.559197	-0.838572	insig
C57H100O6	TG(18:1_18:2_18:2)	GL	TG	-	1.80803e+07	1.44191e+07	2.42619e+07	1.73603e+07	4.79699e+06	2.0491e+07	1.97335e+07	5.9633e+06	1.24789e+07	1.847e+07	2.01607e+07	8.12533e+06	0.398595	0.530078	0.854361	-0.227082	insig
C57H100O6	TG(16:0_18:1_20:4)	GL	TG	-	2.81213e+07	1.69246e+07	2.20381e+07	3.20884e+07	1.84674e+07	2.9029e+07	1.81672e+07	8.43917e+06	9.45791e+06	3.09992e+07	2.01073e+07	5.00414e+06	1.46024	0.0858445	0.628456	-0.670117	insig
C57H100O6	TG(16:1_18:1_20:3)	GL	TG	-	1.26969e+06	845193	1.10224e+06	1.50273e+06	190130	1.08807e+06	798348	258670	390468	947025	1.21479e+06	508539	0.725721	0.216889	0.68653	-0.542606	insig
C58H102O6	TG(19:1_18:2_18:2)	GL	TG	-	167529	110448	185864	136028	43214.2	165260	112411	36331.6	74889	150480	170975	64797.9	0.79621	0.298035	0.754487	-0.406433	insig
C59H104O6	TG(18:0_18:3_20:2)	GL	TG	-	820222	649203	635839	832562	279533	633104	804995	252499	641738	523903	735076	372405	0.541661	0.484869	0.864991	-0.209243	insig
C59H104O6	TG(16:0_18:1_22:4)	GL	TG	-	5.31586e+06	4.65652e+06	4.28523e+06	6.00947e+06	6.02279e+06	5.17387e+06	3.31844e+06	974016	1.52338e+06	7.65913e+06	4.95004e+06	1.0736e+06	1.5234	0.12819	0.619717	-0.690319	insig
C59H104O6	TG(18:0_18:1_20:4)	GL	TG	-	3.98592e+06	3.82437e+06	4.58385e+06	5.39555e+06	4.91337e+06	5.86251e+06	7.37532e+06	2.38749e+06	3.73664e+06	5.76919e+06	6.03744e+06	1.67457e+06	0.533606	0.794858	0.944517	-0.0823517	insig
C59H104O6	TG(18:2_18:2_20:1)	GL	TG	-	377745	283358	576516	377086	119894	388047	389079	115144	259262	405245	313986	298929	0.441996	0.465194	0.839351	-0.252655	insig
C61H108O6	TG(18:0_18:1_22:4)	GL	TG	-	424318	300905	296031	395177	454453	499111	369866	58475	199460	617970	337086	106090	1.20391	0.252166	0.712637	-0.48876	insig
C61H108O6	TG(16:0_18:1_24:4)	GL	TG	-	942561	719436	762769	1.24384e+06	636071	1.10179e+06	564054	184357	419054	979823	950769	244633	1.46575	0.0746906	0.618276	-0.693678	insig
C55H94O6	TG(16:0_16:1_20:5)	GL	TG	-	261067	72490.4	375066	311233	44710.4	280268	111264	34440.3	65090.9	229593	219687	60704.9	0.972653	0.145149	0.535962	-0.899797	insig
C55H94O6	TG(16:1_18:2_18:3)	GL	TG	-	1.73811e+06	678340	2.88145e+06	2.14623e+06	335246	1.77763e+06	1.42152e+06	275145	638523	1.47109e+06	1.81909e+06	696785	0.672112	0.269259	0.66152	-0.596143	insig
C57H98O6	TG(18:1_18:2_18:3)	GL	TG	-	1.56717e+07	6.48661e+06	2.1615e+07	1.51452e+07	1.86217e+06	1.58181e+07	1.57054e+07	2.68496e+06	6.31378e+06	1.63799e+07	1.71271e+07	5.30385e+06	0.264475	0.594365	0.82919	-0.270225	insig
C57H98O6	TG(16:0_18:2_20:4)	GL	TG	-	1.03635e+07	6.39998e+06	8.68461e+06	1.34668e+07	4.65196e+06	1.26231e+07	6.49442e+06	3.37199e+06	4.67892e+06	1.0236e+07	8.97681e+06	1.91452e+06	1.27019	0.107707	0.634857	-0.655496	insig
C57H98O6	TG(16:0_16:1_22:5)	GL	TG	-	917899	627369	771731	1.36817e+06	494846	959671	695309	172485	301110	947962	834619	210755	1.36797	0.108002	0.615259	-0.700735	insig
C57H98O6	TG(16:0_16:0_22:6)	GL	TG	-	879143	490820	688662	1.16215e+06	626892	637859	385098	383571	247641	884689	572464	331804	1.60875	0.0656806	0.625404	-0.677141	insig
C59H102O6	TG(16:0_18:1_22:5)	GL	TG	-	6.1283e+06	4.20758e+06	5.41945e+06	7.21176e+06	4.83652e+06	5.85573e+06	4.09765e+06	1.47276e+06	1.93846e+06	9.54715e+06	6.14301e+06	1.24498e+06	1.27422	0.315566	0.726218	-0.461526	insig
C59H102O6	TG(18:0_18:2_20:4)	GL	TG	-	4.88038e+06	5.08748e+06	4.12441e+06	6.69358e+06	6.97535e+06	7.31382e+06	5.88519e+06	1.77786e+06	3.96632e+06	7.32729e+06	4.76573e+06	1.53491e+06	1.19807	0.166058	0.720094	-0.473743	insig
C59H102O6	TG(16:0_18:0_22:6)	GL	TG	-	1.1538e+06	829302	746010	1.35691e+06	1.04511e+06	861120	886337	381694	400037	1.18097e+06	838324	328654	1.47058	0.0870605	0.670201	-0.577334	insig
C59H102O6	TG(18:2_18:2_20:2)	GL	TG	-	694862	1.33788e+06	649894	1.69013e+06	229596	1.61086e+06	1.10822e+06	395748	947549	857581	1.51176e+06	354803	0.21456	0.580207	0.833008	-0.263598	insig
C61H106O6	TG(18:1_18:1_22:4)	GL	TG	-	363739	387019	266532	412324	663059	453149	340659	93128.2	231484	516448	311179	113224	1.40097	0.0933825	0.630885	-0.66455	insig
C61H106O6	TG(18:0_18:0_22:6)	GL	TG	-	81907.6	59691.5	46671.9	105768	91906.4	88278.4	68507.1	38234.1	38526.4	97745.1	56984.5	21127.5	1.32041	0.105097	0.677159	-0.562434	insig
C61H106O6	TG(18:0_18:1_22:5)	GL	TG	-	124513	59988.6	84525.4	71332.1	107499	50572.6	102846	28731.8	74539.7	142403	140392	48171.3	0.130775	0.782067	1.07755	0.107753	insig
C57H96O6	TG(18:2_18:2_18:3)	GL	TG	-	3.97423e+06	1.18034e+06	1.15096e+07	7.07678e+06	1.18274e+06	5.79274e+06	3.06255e+06	447588	1.11845e+06	4.78176e+06	3.37384e+06	1.49738e+06	1.01408	0.161421	0.46495	-1.10485	insig
C57H96O6	TG(16:0_18:2_20:5)	GL	TG	-	419517	119230	250798	562230	134112	485834	191411	86099.8	150560	412138	324038	111034	0.866716	0.242835	0.646786	-0.62864	insig
C57H96O6	TG(16:0_16:1_22:6)	GL	TG	-	1.48722e+06	584007	809305	1.70786e+06	937884	919467	601668	242732	284510	1.09494e+06	1.12823e+06	314157	1.48787	0.0847143	0.568785	-0.814044	insig
C59H100O6	TG(18:1_18:2_20:4)	GL	TG	-	2.62306e+06	3.11534e+06	2.85747e+06	3.45153e+06	2.19395e+06	4.39381e+06	2.66109e+06	1.22107e+06	2.75177e+06	3.32219e+06	2.76447e+06	603617	1.17356	0.130442	0.715004	-0.483977	insig
C59H100O6	TG(16:0_18:1_22:6)	GL	TG	-	1.28545e+07	8.92146e+06	8.33248e+06	1.34368e+07	1.13143e+07	9.91475e+06	9.0744e+06	4.44543e+06	4.56203e+06	1.29566e+07	8.35255e+06	3.36403e+06	1.55262	0.0660435	0.660062	-0.599326	insig
C60H102O6	TG(17:0_18:1_22:6)	GL	TG	-	7703.74	39811.4	7317.93	20536.9	35634.7	14656	29795.2	9198.55	24045.6	36053.7	17970	8265.52	0.120649	0.994101	0.997357	-0.00381841	insig
C61H104O6	TG(18:1_18:1_22:5)	GL	TG	-	526409	425032	382988	522320	651206	767007	413372	170514	143168	573886	338536	145036	1.71311	0.023678	0.544895	-0.875949	down
C61H104O6	TG(18:1_18:2_22:4)	GL	TG	-	167186	227550	156885	189190	179224	189608	165144	69105.8	180227	212197	211868	62544.7	1.05454	0.280696	0.812051	-0.300358	insig
C61H104O6	TG(16:0_20:2_22:5)	GL	TG	-	115934	87419.1	94332.3	168028	18160.1	203758	85956.8	69239.6	92552.3	140757	155449	52687.2	0.0310583	0.640694	0.867679	-0.204766	insig
C57H94O6	TG(18:2_18:3_18:3)	GL	TG	-	155956	80025	408523	237748	28362.8	193411	132326	17025.7	58995.1	176232	124536	81672.8	0.851548	0.193877	0.535121	-0.902062	insig
C59H98O6	TG(16:0_18:2_22:6)	GL	TG	-	2.18388e+06	1.43624e+06	1.83027e+06	2.7043e+06	1.4193e+06	2.18289e+06	1.48213e+06	690493	888869	2.246e+06	1.73268e+06	552291	1.48253	0.0699319	0.645788	-0.630867	insig
C59H98O6	TG(16:1_16:1_24:6)	GL	TG	-	344965	156790	366647	439399	174767	338702	222911	80877.5	115586	314890	273602	82865.6	1.37388	0.0786355	0.598886	-0.739648	insig
C60H100O6	TG(17:0_18:2_22:6)	GL	TG	-	22819.1	9743.04	21053.5	12138.2	21400	19453.1	20285.3	3131.81	3581.09	25949.1	19238.1	20005	0.758832	0.608684	0.86477	-0.209612	insig
C61H102O6	TG(18:1_18:2_22:5)	GL	TG	-	386011	440486	476054	465035	281479	752422	272121	191921	374034	558993	340852	72503	1.29497	0.107486	0.646237	-0.629865	insig
C61H102O6	TG(18:1_18:1_22:6)	GL	TG	-	252506	210849	112850	316357	439627	342333	239160	74916.3	177592	301059	177098	74423.2	1.20052	0.10677	0.62361	-0.681283	insig
C61H102O6	TG(18:0_18:2_22:6)	GL	TG	-	784428	513896	672008	917698	1.22712e+06	727407	763481	243627	457926	818641	410877	342009	1.52498	0.0541259	0.627058	-0.67333	insig
C63H106O6	TG(18:1_20:3_22:4)	GL	TG	-	52122.6	42174.6	28355.5	65923	38320.3	62370.4	47106.6	18567.1	92567.4	45140.4	59935.4	33003.5	0.105598	0.923982	1.02439	0.0347591	insig
C59H96O6	TG(16:1_18:2_22:6)	GL	TG	-	153894	133580	191536	220650	71230.7	175972	143132	72332.7	103415	185930	179330	71308.6	0.814509	0.309396	0.797843	-0.325823	insig
C61H100O6	TG(18:1_18:2_22:6)	GL	TG	-	446629	337704	806808	740487	563450	804150	376898	137864	361548	542624	421718	145854	1.60229	0.0213675	0.537005	-0.896991	down
C61H100O6	TG(18:2_20:3_20:4)	GL	TG	-	107592	74622	71617.5	159960	309775	119852	38517.6	27725.9	61376.3	84106.1	64319.8	16822	1.85023	0.0526538	0.347239	-1.526	insig
C61H100O6	TG(16:0_20:4_22:5)	GL	TG	-	161038	107489	393505	292497	167125	519968	116028	26541.7	84750.3	316643	212850	14432.1	1.38824	0.104942	0.469807	-1.08986	insig
C61H98O6	TG(18:2_18:2_22:6)	GL	TG	-	162968	110082	475222	304444	183583	310113	140013	17854.3	57339.4	254424	91938.2	56147.6	1.65295	0.0412724	0.399451	-1.32391	down
C61H98O6	TG(18:2_20:4_20:4)	GL	TG	-	22882.7	31495.2	133429	102251	53814.4	115435	47685.1	9222.18	22845.9	80994.3	32900.6	7699.36	1.35743	0.0870657	0.438372	-1.18977	insig
C40H78NO7P	PE(P-17:0_18:1)	GP	PE-P	-	54504.9	44580.4	87512.9	97780.4	6929.06	76475.2	43155	7757.45	30488.7	60304.8	54627.5	27770.3	0.662566	0.165754	0.609337	-0.714687	insig
C43H84NO7P	PE(P-20:0_18:1)	GP	PE-P	-	51777.6	16906.8	78323.7	93838.2	18480.1	100120	28825.6	3756.45	22720.6	61528.7	39490.5	19210.4	1.10313	0.110862	0.48834	-1.03404	insig
C39H74NO7P	PE(P-18:1_16:1)	GP	PE-P	-	44753.5	28326.8	61096.8	51247.6	21258.6	38754.4	21231.3	13341.3	19078.8	32448.7	26536.5	42448.4	1.43103	0.0707454	0.631871	-0.662299	insig
C41H78NO7P	PE(P-18:0_18:2)	GP	PE-P	-	4.27031e+06	1.90706e+06	5.72238e+06	4.06661e+06	1.47339e+06	4.67609e+06	4.02633e+06	696183	2.77207e+06	4.25934e+06	3.21721e+06	2.74399e+06	0.558018	0.410714	0.801015	-0.320098	insig
C43H78NO7P	PE(P-16:0_22:4)	GP	PE-P	-	895962	697025	514547	632313	895209	656690	498077	261533	444168	877320	775283	465979	1.22753	0.185011	0.774127	-0.369357	insig
C43H76NO7P	PE(P-16:0_22:5)	GP	PE-P	-	1.50694e+06	1.3271e+06	2.11363e+06	900116	896155	1.73829e+06	1.09373e+06	515710	1.23231e+06	1.89436e+06	2.03403e+06	911493	0.534987	0.6744	0.905614	-0.143031	insig
C45H80NO7P	PE(P-18:1_22:4)	GP	PE-P	-	243304	251045	156949	159919	202501	218873	237712	77709.5	181523	317071	204906	139815	0.55722	0.7512	0.940083	-0.0891407	insig
C45H78NO7P	PE(P-18:1_22:5)	GP	PE-P	-	358239	406222	485699	218383	213667	372243	416493	318428	350585	475400	443463	241998	0.435775	0.584133	1.09341	0.12884	insig
C42H83NO4	Cer(t18:0/24:1)	SP	Cer-NP	-	266710	50160.5	150530	310586	176529	160832	132321	11873.5	82200.4	282381	184786	31616.4	1.01847	0.272852	0.650182	-0.621083	insig
C41H81NO4	Cer(d18:1/23:0(2OH))	SP	Cer-AS	-	260541	175959	455603	339283	44451.5	272683	180842	89130.9	208297	264037	301170	31421.5	0.668275	0.294294	0.694145	-0.526691	insig
C47H89N2O6P	SM(d18:2/24:2)	SP	SM	-	1.82549e+06	1.93851e+06	2.74965e+06	2.38131e+06	1.36858e+06	2.0878e+06	1.60959e+06	734540	1.26047e+06	2.13023e+06	2.23287e+06	911063	1.36005	0.102197	0.71885	-0.476237	insig
C38H76O4	DG(O-19:0_16:0)	GL	DG-O	-	1.09115e+06	607373	823870	1.39121e+06	750414	1.17985e+06	1.00697e+06	641703	832212	1.22478e+06	821009	762364	0.365552	0.545151	0.905059	-0.143916	insig
C35H68O4	DG(O-16:1_16:0)	GL	DG-O	-	21377.5	20985.9	30466.2	19916.1	27642.8	28324.6	26439.4	22533.6	21317.5	25484.3	18756.1	20267.2	0.745487	0.323961	0.90643	-0.141732	insig
C39H74O10	MGDG(14:0_16:0)	GL	MGDG	-	9939.73	21445.1	39701.4	42973.8	5110.18	35284.4	13771.6	4257.75	15138.3	37963.6	32203.9	8421.79	0.557679	0.42401	0.723559	-0.466818	insig
C38H73NO5	Cer(t14:1/24:1(2OH))	SP	Cer-AP	-	30937.5	26616.5	40342.5	35932.6	19603.9	28803.6	18895	25320	30487.6	28953.6	24208.6	17433.9	1.22971	0.125902	0.797309	-0.326789	insig
C60H115NO5	Cer(t20:2/40:1(2OH))	SP	Cer-AP	-	21111.9	11287.1	26116.9	31576.2	12349.9	25254.2	31358	4163.67	8410.09	26262.4	18322.1	6901.94	0.953544	0.364265	0.747228	-0.420379	insig
C60H113NO5	Cer(t20:2/40:2(2OH))	SP	Cer-AP	-	104651	61160.4	69995.1	122920	97237.7	106528	168374	43791.7	89571	127503	115825	39417.5	0.161373	0.87581	1.03909	0.0553247	insig
C34H67NO3	Cer(d16:0/18:1)	SP	Cer-NDS	-	59882.5	22652.6	61528.5	81938.3	63580.4	68650.2	32790.4	34572.2	25028.8	29783.2	56769.9	31058.3	1.46332	0.0291885	0.586219	-0.770488	down
C36H71NO3	Cer(d18:0/18:1)	SP	Cer-NDS	-	49661.8	19882.4	39558.6	74974	30409.3	48611.2	15911.7	8076.3	20422.7	54392.9	23313.6	9438.49	1.60455	0.0614417	0.500027	-0.999922	insig
C41H83NO3	Cer(d18:0/23:0)	SP	Cer-NDS	-	84865.5	35913.1	73398.5	126712	42891.7	47666.5	63777.2	22488.4	12323.7	89248.2	77545.1	7086.25	1.14006	0.277735	0.662221	-0.594616	insig
C42H83NO3	Cer(d16:1/26:0)	SP	Cer-NS	-	52899.9	28051	46589.3	67477.1	18797.5	51463	37397.4	17113.5	29585.2	42054.4	36421.6	34402.1	0.818356	0.200434	0.742521	-0.429497	insig
C36H67NO3	Cer(d18:1/18:2)	SP	Cer-NS	-	179110	29781.1	327708	63562.6	36758.5	64384.1	164226	36114.5	55579.4	341701	79799.9	22830.5	0.118887	0.99801	0.998499	-0.00216763	insig
C40H75NO3	Cer(d18:1/22:2)	SP	Cer-NS	-	266127	148968	266023	329355	84391.5	285895	140546	109986	187102	217708	274927	41834.8	0.919775	0.210185	0.704035	-0.506281	insig
C41H79NO3	Cer(d18:1/23:1)	SP	Cer-NS	-	412091	204305	253532	478070	233562	261284	219879	127815	172986	492741	371316	31591.3	0.98669	0.411014	0.768556	-0.379778	insig
C42H79NO3	Cer(d18:1/24:2)	SP	Cer-NS	-	3.33355e+06	1.72772e+06	4.17952e+06	5.13667e+06	1.67957e+06	1.82435e+06	2.79019e+06	478688	2.27828e+06	3.85232e+06	4.42065e+06	422050	0.823646	0.519788	0.796481	-0.328288	insig
C43H83NO3	Cer(d18:1/25:1)	SP	Cer-NS	-	967556	568552	1.31886e+06	1.29445e+06	813303	1.06103e+06	897054	316788	436642	1.30136e+06	839488	340993	1.28057	0.145466	0.686005	-0.543708	insig
C44H83NO3	Cer(d18:1/26:2)	SP	Cer-NS	-	122984	67073.4	245842	169192	61863.6	116152	145557	32641.4	70617.7	138631	154751	38009.8	0.809947	0.374437	0.740904	-0.432641	insig
C41H81NO3	Cer(d19:1/22:0)	SP	Cer-NS	-	58841.8	49594.7	89964.2	62939.4	36028.5	87943	66741.2	42253.6	42561.8	98544.6	39444.2	26691.7	0.819034	0.420975	0.820731	-0.285019	insig
C42H83NO3	Cer(d19:1/23:0)	SP	Cer-NS	-	33892.4	28848	45746.2	42790.7	29533.3	48954.2	35948.3	16425.4	21990.9	51049.4	38476	27681.1	0.916645	0.332317	0.833771	-0.262277	insig
C43H83NO3	Cer(d19:1/24:1)	SP	Cer-NS	-	59155.3	53818.7	71912.3	79122.1	67786.8	106027	79581.8	25855.8	29065.5	102896	90952.7	16997.4	1.01149	0.397843	0.788788	-0.34229	insig
C44H85NO3	Cer(d20:1/24:1)	SP	Cer-NS	-	244885	140094	415776	351896	250110	268782	372908	73164.8	153052	472666	219755	104723	0.79267	0.559852	0.835317	-0.259604	insig
C44H83NO3	Cer(d20:1/24:2)	SP	Cer-NS	-	45347.7	26219.2	96470.1	69233	38872.7	53703	61162.9	13079.4	41928.9	52961.6	36456	16427.5	1.05898	0.194471	0.673091	-0.571126	insig
C45H89NO3	Cer(d20:1/25:0)	SP	Cer-NS	-	45751.2	47241.4	21666.2	16399.3	46759.9	48306.1	47788	38480.9	48134.8	31947.7	45194.6	35156.2	0.625307	0.617911	1.091	0.125656	insig
C46H91NO3	Cer(d20:1/26:0)	SP	Cer-NS	-	89404.8	109329	62651.1	75746.1	93633.3	101631	90676	91965.6	67663.6	107699	114626	53437.7	0.204252	0.930818	0.988114	-0.0172508	insig
C42H81NO3	Cer(d20:2/22:0)	SP	Cer-NS	-	39857.4	18632.1	80186.5	82935.8	10565.7	78557.2	61890.8	20320.7	30175.8	34863.3	44681.9	16281.4	0.417427	0.293014	0.670069	-0.577617	insig
C43H83NO3	Cer(d20:2/23:0)	SP	Cer-NS	-	22559.3	14549.5	52102.8	20100.6	20983.3	39903.3	33293.4	11348.2	18505.8	24220.7	33616	5551.98	0.810301	0.357974	0.74346	-0.427673	insig
C44H85NO3	Cer(d20:2/24:0)	SP	Cer-NS	-	27948.4	11560	52315.8	44546.1	27784	50846.4	51116.6	1670	27532.2	14195.9	24139.8	22234.9	0.895603	0.216775	0.655297	-0.609778	insig
C44H83NO3	Cer(d20:2/24:1)	SP	Cer-NS	-	44447.7	37640.4	65577.2	66331.4	30752.7	57282	49023.2	12544.3	29606.7	60739.1	52479.6	16189	1.10252	0.217079	0.730328	-0.453384	insig
C44H83NO10	HexCer(t14:0/24:2(2OH))	SP	HexCer-AP	-	26291.8	14184.8	17351.8	26493.6	17748.8	32241.3	23535.2	10984.3	19778.4	26233.5	2826.99	19865.7	0.86288	0.283685	0.768538	-0.379811	insig
C44H83NO10	HexCer(t14:1/24:1(2OH))	SP	HexCer-AP	-	275631	163081	168243	322299	182872	299870	281148	140103	193505	255950	167588	164187	0.645092	0.371229	0.851618	-0.231722	insig
C39H73NO10	HexCer(t17:2/16:0(2OH))	SP	HexCer-AP	-	72008.4	51472.8	78760.3	128515	89166.6	105488	80446.2	11539.4	26415.3	78718.3	55965.4	39345.2	1.47802	0.0344256	0.556573	-0.845358	down
C47H85NO10	HexCer(t17:2/24:2(2OH))	SP	HexCer-AP	-	30763	20385.6	53257.3	70320.4	15755.9	28110.1	24877.7	8340	18903.6	39642.3	33921.1	2721.41	1.1436	0.183001	0.587423	-0.767528	insig
C57H105NO10	HexCer(t17:2/34:2(2OH))	SP	HexCer-AP	-	396076	285171	402832	412289	709063	407669	228755	102514	148419	364254	305521	90192	1.87035	0.0120988	0.4744	-1.07582	down
C63H119NO10	HexCer(t17:2/40:1(2OH))	SP	HexCer-AP	-	204386	165120	261431	389644	546424	252845	240190	88452.7	123406	252677	186525	142809	1.48468	0.0780426	0.568212	-0.815499	insig
C65H123NO10	HexCer(t17:2/42:1(2OH))	SP	HexCer-AP	-	81753.6	46827.5	60273	103996	167895	81221.5	84566.9	41369.4	45382.7	90534.9	49837.1	48958.5	1.16169	0.164055	0.665445	-0.587608	insig
C44H83NO10	HexCer(t18:0/20:2(2OH))	SP	HexCer-AP	-	9527.43	15549.6	9191.06	16141.8	15005	12058.3	29871.5	8854.71	18439.6	12075.8	6661.07	8888.78	0.00886526	0.757716	1.09446	0.13022	insig
C44H83NO10	HexCer(t18:1/20:1(2OH))	SP	HexCer-AP	-	471556	275773	237052	507735	282142	461937	420892	223711	313963	394176	281417	232996	0.690938	0.327316	0.83497	-0.260204	insig
C44H83NO10	HexCer(t20:2/18:0(2OH))	SP	HexCer-AP	-	19419.6	6087.43	8113.15	9171.96	10525.3	19385.8	19861.6	7287.68	22527.6	8340	18150.8	8139.71	0.484677	0.61061	1.15961	0.21364	insig
C48H89NO8	HexCer(d18:1/24:2)	SP	HexCer-NS	-	268954	150856	198184	315658	121326	87312.2	172599	64824.4	119895	221002	227032	38822.6	0.923948	0.329381	0.739018	-0.436318	insig
C49H93NO8	HexCer(d18:1/25:1)	SP	HexCer-NS	-	50963	31036.3	74566.6	70802.4	46130.4	69730.8	40621.8	13898	30304.2	78829.7	47711.7	29010.2	1.19002	0.168047	0.700335	-0.513883	insig
C50H95NO8	HexCer(d18:2/26:0)	SP	HexCer-NS	-	17042	7860.76	12339.3	25708.7	15893.4	10967.2	27731.9	2623.9	17748	40647.6	12118	10005	0.0485511	0.58612	1.23452	0.303954	insig
C47H88O6	TG(14:0_14:0_16:1)	TG	TG	-	716258	532227	503199	648257	651256	692493	676315	578556	547478	605193	753126	663388	0.337723	0.780695	1.02147	0.030643	insig
C49H94O6	TG(14:0_15:0_17:0)	TG	TG	-	628035	343236	707893	693714	551043	765197	408307	516210	443326	768133	722220	531921	0.394685	0.577158	0.918951	-0.121941	insig
C53H100O6	TG(14:0_18:0_18:1)	TG	TG	-	1.6281e+06	527449	2.05223e+06	1.61684e+06	380066	1.91583e+06	1.21064e+06	370872	742302	2.454e+06	1.18461e+06	694040	0.39005	0.572824	0.819709	-0.286816	insig
C59H98O6	TG(14:0_20:2_22:6)	TG	TG	-	2.06363e+06	1.32404e+06	1.68804e+06	2.60364e+06	1.16573e+06	1.97253e+06	1.32674e+06	557106	879480	2.00767e+06	1.53969e+06	572584	1.4756	0.0675242	0.636303	-0.652214	insig
C48H90O6	TG(15:0_15:0_15:1)	TG	TG	-	125051	199152	54738.1	140703	168415	156469	175429	162298	196673	166084	119708	115677	0.637299	0.541294	1.10815	0.14816	insig
C52H94O6	TG(15:1_17:1_17:1)	TG	TG	-	424360	80285	526133	494251	130446	466043	358192	76955.9	168970	373636	419045	225446	0.338299	0.413291	0.764662	-0.387106	insig
C55H102O6	TG(16:0_16:0_20:2)	TG	TG	-	447804	259774	458821	492792	217971	381803	290781	208633	181013	385851	412578	238717	1.10217	0.166937	0.760337	-0.39529	insig
C53H92O6	TG(16:0_16:2_18:3)	TG	TG	-	574689	208089	797282	782890	74214	546531	351091	63682.3	155548	461415	689028	199077	0.680529	0.276634	0.643444	-0.636114	insig
C56H96O6	TG(16:0_17:2_20:4)	TG	TG	-	28421.2	15671.9	47381.7	60429.5	26305.8	46906	27362.5	13247.8	12600.7	36869.7	48138.4	7297.45	1.1119	0.190751	0.646407	-0.629486	insig
C53H92O6	TG(16:1_18:1_16:3)	TG	TG	-	503887	244211	466500	608032	90913.8	1.15843e+06	354819	107513	267429	535042	555032	129148	0.628673	0.304238	0.634439	-0.656447	insig
C58H106O6	TG(16:0_19:1_20:2)	TG	TG	-	51666.7	73224.4	78972	67566.6	25714.6	95763.7	60481.3	23448.2	40138.9	51312.9	54533.8	47598	1.00016	0.127021	0.706305	-0.501636	insig
C58H100O6	TG(16:0_19:2_20:4)	TG	TG	-	60659.6	122782	78153.2	70451.5	58597.1	122568	34530.2	31082.1	29410.8	127904	73096.9	21759.3	1.51063	0.148216	0.619204	-0.691513	insig
C61H106O6	TG(16:0_20:0_22:6)	TG	TG	-	476109	322011	366619	845214	193046	773831	270348	116888	260035	514544	561783	116954	1.10989	0.184274	0.618293	-0.693638	insig
C61H102O6	TG(16:0_20:2_22:6)	TG	TG	-	589634	483774	562770	814077	1.20735e+06	776643	656923	188736	354616	167006	469408	230037	1.78865	0.0152899	0.466083	-1.10134	down
C56H104O6	TG(18:0_17:1_18:1)	TG	TG	-	2.90957e+07	2.08766e+07	4.15247e+07	3.72453e+07	8.68002e+06	3.16896e+07	2.71983e+07	5.67362e+06	1.38062e+07	4.55118e+07	2.31465e+07	1.13619e+07	0.829612	0.374602	0.749198	-0.416581	insig
C56H98O6	TG(18:1_17:2_18:2)	TG	TG	-	946366	666674	1.304e+06	903030	115102	894493	1.0338e+06	241594	512468	1.03894e+06	1.31299e+06	366427	0.0838931	0.826675	0.933028	-0.100008	insig
C57H106O6	TG(18:0_16:1_20:1)	TG	TG	-	1.66873e+08	8.45046e+07	2.07903e+08	177062278	7.07157e+07	2.03187e+08	1.93591e+08	3.50529e+07	1.052e+08	2.55416e+08	1.22961e+08	9.55272e+07	0.489957	0.679832	0.887395	-0.172352	insig
C57H104O6	TG(16:0_20:1_18:2)	TG	TG	-	4.61135e+07	3.19375e+07	6.08326e+07	4.02391e+07	1.47331e+07	5.07423e+07	5.41293e+07	1.66992e+07	3.41697e+07	5.96377e+07	4.22401e+07	2.61639e+07	0.153311	0.841342	0.952747	-0.0698353	insig
C57H102O6	TG(18:0_16:2_20:2)	TG	TG	-	3.13978e+06	1.92032e+06	2.78854e+06	3.58502e+06	932005	2.66289e+06	2.20133e+06	1.09782e+06	1.30629e+06	2.77308e+06	3.08078e+06	1.41634e+06	0.708328	0.331254	0.790205	-0.339702	insig
C57H100O6	TG(18:1_17:2_19:2)	TG	TG	-	7.81001e+07	5.35186e+07	9.42146e+07	7.56223e+07	1.91872e+07	8.26798e+07	8.29172e+07	2.04922e+07	4.80094e+07	8.43477e+07	7.87915e+07	3.54063e+07	0.380742	0.584105	0.867703	-0.204727	insig
C53H92O6	TG(16:1_16:2_18:2)	TG	TG	-	139879	54967.8	497672	300294	61551	312744	9	9	9	9	9	9	2.59329	0.0235607	3.94994e-05	-14.6278	down
C59H106O6	TG(20:0_18:2_18:2)	TG	TG	-	1.45809e+06	1.16636e+06	738299	1.91286e+06	595956	1.49033e+06	1.56583e+06	423624	990576	1.39661e+06	1.26255e+06	873287	0.359693	0.603382	0.884619	-0.176871	insig
C58H108O6	TG(17:0_18:1_20:1)	TG	TG	-	246939	164836	255166	275608	67212.3	196543	205756	54343.7	69091.1	259299	167783	104604	0.958686	0.236624	0.713649	-0.486713	insig
C59H104O6	TG(18:0_20:2_18:3)	TG	TG	-	1.34388e+06	1.19156e+06	1.44255e+06	1.69523e+06	1.48801e+06	1.76676e+06	2.04635e+06	684160	1.28027e+06	1.98652e+06	1.70137e+06	577292	0.604105	0.707123	0.926967	-0.10941	insig
C59H102O6	TG(18:1_20:2_18:3)	TG	TG	-	4.51506e+06	3.4999e+06	3.5882e+06	5.62971e+06	4.39154e+06	4.92148e+06	4.47909e+06	1.10725e+06	2.44309e+06	6.1812e+06	4.26261e+06	1.25153e+06	1.17761	0.243515	0.743044	-0.42848	insig
C59H106O6	TG(18:0_18:2_20:2)	TG	TG	-	1.23561e+06	1.02828e+06	904490	1.45718e+06	753075	1.07616e+06	1.31662e+06	364804	773700	1.21582e+06	1.08502e+06	730365	0.814752	0.386865	0.84996	-0.234533	insig
C59H104O6	TG(18:0_18:2_20:3)	TG	TG	-	2.22417e+06	466593	1.62684e+06	2.68981e+06	2.09668e+06	2.75671e+06	2.4858e+06	558616	1.52464e+06	2.90818e+06	2.00428e+06	1.22959e+06	0.130646	0.705379	0.903068	-0.147093	insig
C61H108O6	TG(18:0_20:1_20:4)	TG	TG	-	100639	57279.1	106287	117863	65830	109634	119204	29697.2	63864.3	118730	88758.8	39328.4	0.822381	0.409501	0.824317	-0.278729	insig
C61H106O6	TG(18:1_18:2_22:3)	TG	TG	-	780908	663898	509712	976015	841766	860638	662078	164410	364152	871917	616244	234909	1.46875	0.0591649	0.628912	-0.66907	insig
C61H104O6	TG(18:1_20:2_20:4)	TG	TG	-	88068.7	87338.9	79691	157147	131385	90054.8	163576	23031.7	73960.3	191894	17458.5	19356.3	1.12342	0.506638	0.772112	-0.373117	insig
C63H108O6	TG(18:1_20:2_22:4)	TG	TG	-	173048	149272	151572	344797	23284.2	308188	143273	50326	248367	168824	153198	81951	0.254523	0.389436	0.735496	-0.44321	insig
C37H73NO4	Cer(t15:0/22:1)	SP	Cer-NP	-	55559	32144.5	66797.4	70366.8	5397.56	52066.4	27766.1	13006.9	29372.4	74180.1	34258.4	10792.5	0.614204	0.283657	0.670759	-0.576135	insig
C41H81NO4	Cer(t16:1/25:0)	SP	Cer-NP	-	63191.5	39719.9	72082	81291.5	49758.2	83046.5	43395.5	13478	18804.4	83107.1	51596.4	16617	1.53234	0.071929	0.583409	-0.777419	insig
C42H83NO4	Cer(t16:1/26:0)	SP	Cer-NP	-	758724	446119	961386	1.40268e+06	513472	802858	831201	281728	470474	1.18601e+06	913726	206890	0.804441	0.452777	0.796281	-0.32865	insig
C39H75NO4	Cer(t17:0/22:2)	SP	Cer-NP	-	39027.5	22621.6	57646.4	47319.3	860.916	50732.4	36941.8	1933.21	25548.6	63884.7	36520.4	15393.4	0.0959908	0.616278	0.825918	-0.275929	insig
C37H73NO4	Cer(t17:1/20:0)	SP	Cer-NP	-	95897	52069.5	112279	112180	4552.29	91623.2	49585.8	19533.8	48723.4	88711.1	72889.2	20613.6	0.369028	0.207263	0.640325	-0.643124	insig
C39H73NO4	Cer(t17:1/22:2)	SP	Cer-NP	-	30272.9	29974.1	21003.6	20349.4	5271.89	15246.8	20544.8	4875.69	16979.2	15045	18617.7	18310.7	0.551625	0.331929	0.772798	-0.371837	insig
C33H63NO4	Cer(t17:2/16:0)	SP	Cer-NP	-	193355	99655.9	217739	345415	257192	308921	215445	84265.8	111086	196536	227926	98419.4	1.14835	0.0995672	0.656467	-0.607205	insig
C42H81NO4	Cer(t17:2/25:0)	SP	Cer-NP	-	736799	438747	1.02768e+06	1.14867e+06	369586	879788	568673	241244	495695	780760	841549	154153	1.08315	0.170244	0.669831	-0.57813	insig
C50H97NO4	Cer(t17:2/33:0)	SP	Cer-NP	-	385952	237778	358961	405293	569618	334075	166834	101334	105126	305240	260686	100352	2.00686	0.00496317	0.453629	-1.14041	down
C52H101NO4	Cer(t17:2/35:0)	SP	Cer-NP	-	147096	104112	164838	182568	323699	135990	85244.4	93159.9	98869	156696	119054	48642.8	1.63828	0.0637209	0.56852	-0.814718	insig
C52H99NO4	Cer(t17:2/35:1)	SP	Cer-NP	-	475332	317322	540283	639052	919088	374856	303451	115123	167260	410529	392536	114104	1.8059	0.0215801	0.460207	-1.11965	down
C41H81NO4	Cer(t18:0/23:1)	SP	Cer-NP	-	39123.3	20740.1	32284.5	16306.3	23905.6	47751.5	33019.3	7706.61	14442.2	43090.8	13307.9	6816.7	1.246	0.216918	0.65728	-0.60542	insig
C42H85NO4	Cer(t18:0/24:0)	SP	Cer-NP	-	144781	69360	234224	176023	142881	95687.3	138215	47077.5	71352.3	164919	137311	96102	0.87126	0.278689	0.758992	-0.397843	insig
C33H63NO4	Cer(t18:1/15:1)	SP	Cer-NP	-	77205.5	68732.7	112294	100050	84841.8	100163	87167.1	33253.6	50229	86257.6	77165.5	33800.3	1.52607	0.0430267	0.677126	-0.562505	down
C41H75NO4	Cer(d14:3/27:1(2OH))	SP	Cer-AS	-	31232.7	21177.5	23372.9	27534.7	7590.59	25679.7	29318.2	16408.6	22836.2	31690.4	25648.6	8867.12	0.0506868	0.951197	0.986683	-0.0193416	insig
C33H63NO4	Cer(d18:1/15:1(2OH))	SP	Cer-AS	-	68974.9	57478.7	180318	128880	126250	142107	128288	64171.7	80794.6	88119.7	97043.3	81660.3	0.708672	0.231159	0.767146	-0.382427	insig
C36H71NO4	Cer(d18:1/18:0(2OH))	SP	Cer-AS	-	53937.6	28061.8	36749.7	52752	29078.1	43208.7	21282.3	8706.8	13466.6	59379.4	44718.5	8929.37	1.41738	0.177015	0.641881	-0.639621	insig
C38H75NO4	Cer(d18:1/20:0(2OH))	SP	Cer-AS	-	129598	7769.43	92331.2	121123	68389.4	102893	31574	10978.6	26639.2	111272	71403.4	9250.02	0.99651	0.105731	0.500124	-0.999641	insig
C39H77NO4	Cer(d18:1/21:0(2OH))	SP	Cer-AS	-	798826	312177	1.04089e+06	1.32092e+06	505083	926538	633493	216378	335997	846454	596244	299631	1.22333	0.100266	0.597051	-0.744073	insig
C40H79NO4	Cer(d18:1/22:0(2OH))	SP	Cer-AS	-	139101	41179.1	180858	264242	147196	129444	90294.3	25507.9	49049.1	291288	145111	10278.7	1.0705	0.376843	0.677956	-0.560737	insig
C42H83NO4	Cer(d24:1/18:0(2OH))	SP	Cer-AS	-	72383.2	55247	54670.2	44200.9	47093.2	50773.8	48251.7	39962.3	43609.6	47434.1	46651.5	40321.5	1.66294	0.0639369	0.820767	-0.284956	insig
C20H32O6	TxB3	FA	Eicosanoid	71953-80-5	16116.3	18556.9	9603.59	15299.1	21299	8163.82	9692.69	17099.7	8311.81	17881	18339.4	6578.12	0.638738	0.551923	0.874931	-0.192758	insig
C44H84NO8P	PC(18:1_18:1)	GP	PC	68737-67-7	2.1001e+07	1.27776e+07	2.33436e+07	2.39139e+07	7.57357e+06	1.92568e+07	2.15541e+07	6.13415e+06	1.28712e+07	2.13448e+07	1.59192e+07	1.02467e+07	0.652495	0.387101	0.816472	-0.292524	insig
C42H76NO8P	PC(16:2_18:2)	GP	PC	-	67962.9	25487.6	61521.8	76688.2	7205.06	66910.7	55133.5	10784.2	30711.6	58555.9	67177.5	39276.9	0.0904516	0.616732	0.855657	-0.224896	insig
C48H86NO8P	PC(20:1_20:4)	GP	PC	-	58689	68241.7	62979.9	62190.4	63830.1	35420	73428.4	48794.4	39301.3	51172.9	48862.5	27217.5	1.07009	0.216153	0.821905	-0.282957	insig
C37H74NO8P	PE(18:0_14:0)	GP	PE	-	9036.27	9385.58	18779.2	16887.8	4780.37	14719.7	16888.9	3098.09	10525.4	25893.7	6067.79	10236.9	0.283637	0.97168	0.988067	-0.0173188	insig
C37H72NO8P	PE(14:0_18:1)	GP	PE	-	25164.1	14078.9	40211.1	21126.1	1018.99	33129.4	17104.1	2008.03	8132.61	33192.3	14032.5	6928.26	0.511643	0.249207	0.604161	-0.726995	insig
C37H70NO8P	PE(16:1_16:1)	GP	PE	-	8817.42	1645.97	57858	62016.9	1618.57	38573.3	7597.26	9	1610.4	8923.52	43950.9	20960.5	0.723725	0.303326	0.487019	-1.03795	insig
C45H86NO8P	PE(18:1_22:1)	GP	PE	-	381570	105069	481756	286917	152419	347566	413798	71616.7	205695	540914	162916	142478	0.465508	0.708134	0.875873	-0.191206	insig
C42H78NO8P	PE(18:2_19:1)	GP	PE	-	80058.5	37608	118441	101129	25939.3	53567.3	74634.1	22944.4	62635.3	91150.5	94383.3	33105.4	0.22334	0.749584	0.90908	-0.13752	insig
C45H84NO8P	PE(18:2_22:1)	GP	PE	-	280881	149326	310816	148338	106637	248879	304402	131739	319641	284297	204677	131971	0.35999	0.661676	1.10591	0.14524	insig
C39H70NO8P	PE(18:3_16:1)	GP	PE	-	15518.9	11276.2	35658	40392	2358.65	21307.1	13350.6	795.989	3639.17	13878.4	23696.4	10246.1	0.903112	0.175853	0.518586	-0.947346	insig
C41H70NO8P	PE(14:0_22:6)	GP	PE	-	22347.8	7860.08	31848.6	29157.1	1879.56	32172.2	14540.2	6505	8298.44	15979.3	24322.3	4197.14	0.505745	0.199813	0.589487	-0.762468	insig
C45H78NO8P	PE(18:1_22:5)	GP	PE	-	361111	256869	420703	435198	75873.4	613895	308156	32138.8	169956	490065	325419	63160.6	0.946716	0.238743	0.641923	-0.639529	insig
C38H71O10P	PG(16:1_16:1)	GP	PG	-	279496	92146.2	164499	215377	42537.4	235610	33699.6	25591.4	59448.4	151290	188352	72366.6	1.27408	0.101516	0.515457	-0.956076	insig
C42H79O10P	PG(18:1_18:1)	GP	PG	-	175876	232541	375945	230471	23481.8	222180	165685	77038.4	132065	289248	237525	83765.5	0.246318	0.448369	0.781699	-0.355316	insig
C47H79O13P	PI(16:0_22:6)	GP	PI	-	12419.7	6225.86	8668.58	12787.1	6168.16	10278.4	10018.9	5853.19	3687.02	11287.7	9099.76	5368.15	0.897042	0.298549	0.801353	-0.31949	insig
C39H71O8P	PA(18:1_18:2)	GP	PA	-	28666.3	33514.8	62230.5	42162.1	28570.8	20066.8	46711.9	57216.6	66768.5	52500.6	43946.6	45902.9	1.57539	0.0479635	1.4546	0.540626	up
C36H72O2	FFA(36:0)	FA	FFA	-	464379	272046	205751	481281	146274	453982	404607	36918.7	43310.4	440067	456935	165899	0.921434	0.452043	0.764801	-0.386844	insig
C38H74O2	FFA(38:1)	FA	FFA	-	205585	161125	189452	198456	133996	195618	179805	95845.8	154159	202126	169000	132681	1.01153	0.218335	0.861085	-0.215772	insig
C41H78NO7P	PE(O-16:0_20:3)	GP	PE-O	-	39185.4	28169	43448.6	18379.8	23898	19628.3	18567.9	12337.5	22619.3	27266.3	34531	19041.3	1.0515	0.256545	0.777975	-0.362205	insig
C43H82NO7P	PE(O-18:0_20:3)	GP	PE-O	-	75211.6	40923.9	93826	49927.5	34805.2	68502.2	86323.5	18987.9	40600	99868.3	53218.9	30596	0.546017	0.733774	0.907483	-0.140057	insig
C43H78NO7P	PE(O-16:0_22:5)	GP	PE-O	-	945690	937965	1.85362e+06	415501	357031	1.1229e+06	682033	356490	610261	1.25124e+06	1.21353e+06	154083	0.734005	0.447341	0.757653	-0.40039	insig
C43H78NO7P	PE(O-18:1_20:4)	GP	PE-O	-	880607	835150	968993	952306	857815	944263	316388	377742	331596	1.3483e+06	394627	525768	1.84259	0.0794644	0.605688	-0.723353	insig
C50H82NO8P	PC(20:4_22:5)	GP	PC	-	47827.6	40363.2	49618.8	48404.8	5054.4	42449.7	24203	11267.7	21669.1	58947	32460.7	12162.9	0.653615	0.251595	0.687623	-0.54031	insig
C37H72NO8P	PC(14:0_15:1)	GP	PC	-	17249.6	8093.93	19832.6	22130	3221.89	11424.6	7922.22	2848.65	8242.33	21657.6	21339.8	1264.18	0.780684	0.524059	0.77209	-0.373159	insig
C38H74NO8P	PC(15:0_15:1)	GP	PC	-	4701.08	8731.34	10882.6	5943.98	9	6752.09	6030.03	3400.63	9539.55	8848.92	16119.4	2731.83	0.677827	0.538993	1.26067	0.334196	insig
C41H80NO8P	PC(17:0_16:1)	GP	PC	-	162916	20345.6	136961	163522	42336.6	86816.5	42378.3	33888	41671.6	128158	165093	33100.5	0.568802	0.434571	0.724901	-0.464145	insig
C41H78NO8P	PC(14:0_19:2)	GP	PC	-	19816.2	9685.69	17778	16613	9	23242.8	13250.6	6333.14	6342.79	15211.7	19700	6740.95	0.459423	0.451083	0.775483	-0.366833	insig
C41H78NO8P	PC(16:1_17:1)	GP	PC	-	56386.8	30390.3	18586.4	83171.9	9970.73	31677.1	36702.1	11037.3	25403.8	43792.5	27029.4	12321.1	0.609888	0.346274	0.678965	-0.558592	insig
C38H72NO8P	PE(15:0_18:2)	GP	PE	-	3.31344e+06	1.63064e+06	4.7237e+06	1.82146e+06	888576	2.5121e+06	2.96944e+06	1.15131e+06	2.72638e+06	2.1961e+06	2.48963e+06	994951	0.335973	0.563673	0.841363	-0.2492	insig
C41H74NO8P	PE(18:1_18:3)	GP	PE	-	56387.8	12882	71764	87458.8	3088.34	70821.8	50886.7	9334.72	16970.9	48665.9	49518.4	51141.1	0.0240589	0.455234	0.74906	-0.416848	insig
C42H74NO8P	PE(15:1_22:4)	GP	PE	-	1.00354e+06	878692	692722	778300	1.31079e+06	804034	548803	299764	561628	1.06005e+06	994082	657652	1.25618	0.16487	0.753826	-0.407696	insig
C45H87O10P	PG(19:0_20:1)	GP	PG	-	15600.8	6041.6	2910.72	8161.35	1428.75	11272.3	14581.8	1899.38	11700.4	15682.2	14581.9	3435.15	0.508316	0.424665	1.36255	0.446308	insig
C38H71O10P	PG(16:0_16:2)	GP	PG	-	86730.9	39724.2	78653.6	76504.6	10240.4	67262.2	49869.6	29675	34051.8	71314.9	63247.8	57604.6	0.0579838	0.53455	0.851434	-0.232033	insig
C38H69O10P	PG(16:1_16:2)	GP	PG	-	21682.2	6622.96	46825.3	60554.5	1227.07	21588.6	6088.18	3059.81	7841.88	17482.4	30935.7	9172.07	0.548358	0.217068	0.470535	-1.08763	insig
C40H73O10P	PG(16:1_18:2)	GP	PG	-	207158	85927.2	138422	178568	40998.5	153505	18090.4	29124.5	65462.8	97298.8	138499	95926.6	1.27822	0.0851373	0.552342	-0.856367	insig
C45H83O10P	PG(18:1_21:2)	GP	PG	-	39545.6	37591.3	40878.9	31272.8	42054.5	46597.6	42800	55941.1	47235.7	40264.7	45781.2	59499	1.63663	0.0406252	1.22519	0.293001	up
C46H83O10P	PG(18:2_22:2)	GP	PG	-	104338	81612.7	47932.8	67746.5	33927.1	90076.1	98322.7	20956.9	100709	68786.4	38897.6	48605	0.4994	0.641074	0.884042	-0.177813	insig
C42H71O10P	PG(16:1_20:5)	GP	PG	-	20815	4509.27	23114.2	40529.7	11356.8	29547.6	8896.73	6281.08	8897.96	15884.5	14022.1	8835.2	1.12936	0.0873408	0.483686	-1.04786	insig
C48H83O10P	PG(20:0_22:6)	GP	PG	-	53472.9	32951.7	61707	74662.5	14399.9	42022.2	39950	19584	34123.3	47736.8	50575.2	17579.8	0.66801	0.296841	0.75049	-0.414095	insig
C50H87O10P	PG(22:0_22:6)	GP	PG	-	56380.4	60583.5	49163.8	75985.2	35999.2	49821.4	34143.7	16319.7	31628.9	64217.9	33118	12976.7	1.6758	0.0361361	0.586719	-0.769258	down
C48H81O10P	PG(20:1_22:6)	GP	PG	-	44253.9	66514.3	33260.8	25609.8	15719	39503.8	39272.7	25835	44364.1	33349.3	54356.4	22587.7	0.0335649	0.923739	0.977336	-0.0330736	insig
C38H74NO10P	PS(14:0_18:0)	GP	PS	-	21483.1	5027.8	33550.8	17767.1	1634.81	19706.3	15605.3	2126.9	8511.03	20983.9	18523.5	1271.23	0.551513	0.385573	0.675829	-0.56527	insig
C39H76NO10P	PS(15:0_18:0)	GP	PS	-	4701.08	8731.34	10882.6	5943.98	9	6752.09	6030.03	3400.63	9539.55	8848.92	16119.4	2731.83	0.677827	0.538993	1.26067	0.334196	insig
C43H70NO10P	PS(18:0_20:0)	GP	PS	-	6571.46	4989.63	16451.2	15242.8	838.715	17042.6	17819.2	1101.81	3566.08	15786.2	14608.7	7251.18	0.0134427	0.967592	0.983591	-0.0238689	insig
C37H70NO10P	PS(15:0_16:1)	GP	PS	-	61140.2	16838	32481.4	16450	16615.4	27371.3	3953.62	9810.16	8885.52	31281.9	36164.4	16612.6	1.21539	0.25759	0.624403	-0.679451	insig
C39H76NO10P	PS(15:0_18:2)	GP	PS	-	780438	464339	676552	812711	185307	741113	599566	263502	367515	811213	582052	373453	0.484704	0.410958	0.818832	-0.288361	insig
C44H84NO10P	PS(18:0_20:2)	GP	PS	-	42186.8	30552.5	26841.9	40252.2	29156	41895.3	35774.4	19530.9	24629	40298.8	54474.3	46463.4	0.0373317	0.785787	1.04878	0.0687067	insig
C43H78NO10P	PS(19:0_18:3)	GP	PS	-	130841	54279.2	174708	200975	15137.3	147452	126824	32887.3	13565.2	152524	110796	114369	0.400564	0.456643	0.761641	-0.392818	insig
C42H76NO10P	PS(18:2_18:3)	GP	PS	-	22075.7	21243	25857.1	34746.2	1050.67	44138.8	20886.5	12382.6	1046.1	26122.2	27403.9	20056.2	0.31164	0.36392	0.723603	-0.466729	insig
C43H74NO10P	PS(17:1_20:4)	GP	PS	-	216687	134813	117304	239235	96709.7	175683	191385	100414	117910	204189	162071	99643.1	0.430985	0.572708	0.893088	-0.163125	insig
C45H84NO10P	PS(19:2_20:4)	GP	PS	-	121094	53746.9	123241	123252	86256.4	69206.9	92485.4	48527.1	46904	96380	76221.8	32780.3	1.31546	0.0949544	0.681866	-0.55244	insig
C48H82NO10P	PS(20:1_22:5)	GP	PS	-	32699.6	23340.4	31550.3	31753.1	4572.04	41951.5	22296	8802.59	17014.7	43386	35504.6	8838.52	0.401214	0.535501	0.818985	-0.288091	insig
C42H81O13P	PI(14:0_19:0)	GP	PI	-	18116.8	8834.42	20730.3	16689.7	1424.59	10657.4	11306.9	5683.58	3139.55	15165.2	8526.58	2828.42	0.709584	0.193784	0.61018	-0.712692	insig
C44H85O13P	PI(17:0_18:0)	GP	PI	-	147461	79530	147726	166000	56012	116206	107436	57794.8	93483.7	152969	169110	49579.5	0.493967	0.616344	0.884195	-0.177563	insig
C47H91O13P	PI(18:0_20:0)	GP	PI	-	29620.2	7755.91	39751.5	38273.9	38031.6	38762.6	41589.1	13681.1	22566.9	28625	22411.5	16061.6	0.493407	0.25677	0.754102	-0.407168	insig
C44H83O13P	PI(19:0_16:1)	GP	PI	-	42155.7	18521.9	50815.3	57614.5	6444.45	42561.1	25734.7	11603.2	19578	24941	43426.5	10674.3	0.719994	0.183362	0.623336	-0.681917	insig
C43H77O13P	PI(16:0_18:3)	GP	PI	-	31189.7	26074.6	44534.6	41829.5	10003.6	35883	37761.6	13288.2	28159.7	28204.6	49875	21789.1	0.0978356	0.816311	0.944929	-0.0817229	insig
C43H75O8P	PA(18:0_22:5)	GP	PA	-	65515.9	34728.2	81326	47485.7	15859	46981.8	58735.3	15082.1	53525.9	57884.7	49660.9	9022.2	0.580298	0.555238	0.835608	-0.259102	insig
C43H71O8P	PA(18:2_22:5)	GP	PA	-	461102	262907	742026	492483	87229.5	583254	267773	67744	146280	435498	360855	221155	0.989078	0.124923	0.570295	-0.810221	insig
C33H64O5	DG(14:0_16:0)	GL	DG	-	25343.8	25228.5	19916.7	38315.9	24927.6	20751.6	34228.4	19070.6	26478.3	34352.4	27270.4	27650.4	0.594615	0.510814	1.09429	0.129995	insig
C37H70O5	DG(16:1_18:0)	GL	DG	-	149096	21595.3	126183	187757	20220.6	150202	57479.2	5729.21	29303.5	171684	106565	32411.6	0.75456	0.300815	0.615479	-0.700218	insig
C38H70O5	DG(17:1_18:1)	GL	DG	-	73427.7	31316.4	72695.6	76728.7	19876.8	68666.4	49452.4	17382.9	23920.7	80757.2	46968.4	11047.4	1.02089	0.227932	0.669744	-0.578319	insig
C37H66O5	DG(16:0_18:3)	GL	DG	-	50536.9	18143	10914.9	48242	5588.24	30135	5634.73	2489.11	9791.46	34606.8	29086.3	14013.7	0.932168	0.260383	0.58463	-0.774405	insig
C38H68O5	DG(17:1_18:2)	GL	DG	-	41205.5	11742	43115.4	35247.7	6164.61	37115.6	23025.2	2149.49	15737.6	25107.7	42242.5	3619.44	0.891082	0.269472	0.640824	-0.642	insig
C39H70O5	DG(16:1_20:2)	GL	DG	-	41938.4	22436.6	33922.2	32977.1	5143.72	43955.8	40299.4	9523.38	18894.7	16873.4	42357.3	12599.1	0.403816	0.441047	0.7792	-0.359935	insig
C39H70O5	DG(14:1_22:2)	GL	DG	-	72707	44388.3	57850.8	57562.7	19035.6	51030.6	36581.2	18444.2	28391	68628.1	85030.3	23075.8	0.660342	0.608128	0.859789	-0.217945	insig
C41H66O5	DG(16:1_22:6)	GL	DG	-	52398.1	22648.7	19464.5	61907.9	28221.5	34256.5	21452.3	13688.4	8557.67	25776.2	26552	14168.8	1.65481	0.0491782	0.503411	-0.990191	down
C48H93NO11S	SHexCer(d18:1/24:0)	SP	SHexCer	-	317444	364679	376333	364823	1.11877e+06	294424	285193	121556	210917	278963	349534	112988	1.6313	0.120148	0.479169	-1.06139	insig
C48H91NO11S	SHexCer(d18:1/24:1)	SP	SHexCer	-	99203.5	93661.6	91143.3	118320	166453	84273.4	36943.5	37840.5	59721.6	88354.6	120559	22258	1.7009	0.0357294	0.55995	-0.836631	down
C48H90NO8P	PC(18:2_22:1)	GP	PC	-	1.90145e+06	1.29318e+06	1.89495e+06	1.52846e+06	2.70011e+06	1.74499e+06	2.08887e+06	657610	947725	2.48989e+06	1.62083e+06	1.30354e+06	0.920774	0.36822	0.823317	-0.28048	insig
C50H92NO8P	PC(20:3_22:1)	GP	PC	-	2.78853e+06	2.51051e+06	3.10585e+06	1.90126e+06	3.74442e+06	2.32185e+06	3.51081e+06	866984	1.66216e+06	3.45237e+06	2.2518e+06	1.66671e+06	0.967551	0.357861	0.819112	-0.287868	insig
C48H88NO7P	PC(O-20:1_20:4)	GP	PC-O	-	2.58811e+06	1.96966e+06	2.84481e+06	1.39423e+06	2.28463e+06	1.65745e+06	2.5874e+06	916239	1.80949e+06	2.66241e+06	1.76274e+06	1.13535e+06	0.835769	0.422482	0.853576	-0.228409	insig
C50H92NO7P	PC(O-22:1_20:4)	GP	PC-O	-	270449	165430	296587	122837	131381	173179	368397	22525	144411	402196	150110	110019	0.503514	0.929297	1.03259	0.0462616	insig
C42H85N2O6P	SM(d18:1/19:0)	SP	SM	-	6.84173e+06	3.47256e+06	9.00711e+06	7.45789e+06	3.41558e+06	6.04759e+06	5.28119e+06	2.59806e+06	3.63921e+06	4.8741e+06	5.67262e+06	4.83569e+06	0.978263	0.169965	0.742247	-0.430028	insig
C37H73N2O6P	SM(d18:2/14:0)	SP	SM	2292199-25-6	23674.2	4035.79	28876.4	27648.2	15404.3	18982.4	3973.34	4399.77	9830.95	12164.5	18133.3	2664.43	1.43939	0.0351142	0.431342	-1.2131	down
C51H98O6	TG(15:0_16:0_17:0)	GL	TG	-	75450.4	165713	107929	108165	182807	95914.9	116134	105741	100184	53177.7	70770.2	74670.5	1.26998	0.107744	0.707461	-0.499278	insig
C47H88O6	TG(10:0_16:0_18:1)	GL	TG	-	151527	30606	150895	256306	24156.7	163689	61591	31451.5	35721.2	226011	76600.9	48340.4	0.672195	0.316392	0.617253	-0.696066	insig
C48H90O6	TG(12:0_15:0_18:1)	GL	TG	-	111510	116847	142015	108701	135855	151237	142005	32262.1	82741.7	110040	39133	118760	1.35899	0.0812268	0.685155	-0.545498	insig
C45H82O6	TG(8:0_16:1_18:1)	GL	TG	-	88776.8	77068.9	73189.8	45080.4	29384.8	72450.3	9969.9	42035.4	65127.4	71293.7	34290.3	29266.2	1.26162	0.118772	0.652888	-0.615092	insig
C50H92O6	TG(14:0_15:0_18:2)	GL	TG	-	113447	81630.1	113128	114341	100022	121107	56685	104303	133981	113826	121951	92984	0.353348	0.797673	0.969014	-0.0454111	insig
C55H102O6	TG(14:0_18:0_20:2)	GL	TG	-	92705.3	56889	93211.9	92594.3	27880.3	80281.8	61515.1	7800.56	14008.8	97524	94159.5	52633.3	0.97174	0.335828	0.738658	-0.437021	insig
C57H106O6	TG(16:0_18:1_20:1)	GL	TG	-	2.04536e+07	1.02854e+07	1.94439e+07	2.37702e+07	8.66532e+06	1.53843e+07	1.37292e+07	4.55432e+06	5.87607e+06	1.78023e+07	1.39034e+07	9.93042e+06	1.21194	0.126247	0.671366	-0.574828	insig
C57H106O6	TG(16:0_16:1_22:1)	GL	TG	-	31568.6	25272.8	63423.9	51099.6	6913.77	46795.9	39509.8	10793.5	32324	86765.6	33581.9	28092.7	0.0755995	0.941831	1.02663	0.0379119	insig
C47H84O6	TG(8:0_18:1_18:2)	GL	TG	-	44622.6	13143.9	68530.7	27568.8	6273.44	6670	6217.33	5005	5407.36	11999.3	25261.6	3139.58	1.41411	0.136087	0.341889	-1.5484	insig
C47H84O6	TG(10:0_16:0_18:3)	GL	TG	-	20257.9	2203.43	14300.9	43566.3	1336.5	39151.4	7236.96	4080.43	11006.9	12947.9	37845.6	10714.7	0.0903231	0.504495	0.693883	-0.527236	insig
C49H88O6	TG(12:0_16:1_18:2)	GL	TG	-	167242	127871	246162	256230	58916.3	201545	115300	55815.8	80139.9	146054	196058	56226	1.19499	0.106889	0.614003	-0.703683	insig
C52H94O6	TG(14:0_17:1_18:2)	GL	TG	-	71676.8	53827.7	89510.2	64853.7	7081.06	52092.6	54360.9	17591.1	21253.4	69562.4	94749.5	24057.3	0.326328	0.587558	0.830501	-0.267946	insig
C55H100O6	TG(14:0_18:1_20:2)	GL	TG	-	158294	113886	138384	132015	43770.2	132455	90646	54853.2	57313	168766	117046	68580.2	0.865174	0.292415	0.775181	-0.367395	insig
C61H112O6	TG(18:1_20:1_20:1)	GL	TG	-	98898.9	50003.8	64158	112433	27564.9	43105.6	62429.3	11220.5	24067	65903.4	18381.7	30953.3	1.4122	0.0977387	0.537543	-0.895549	insig
C62H114O6	TG(23:0_18:1_18:2)	GL	TG	-	16840.1	4415.03	48222.1	32246.9	11686.8	26259.6	8855.5	975	2676.03	18617.3	11705.6	6434.15	1.42623	0.0691078	0.352712	-1.50344	insig
C51H90O6	TG(16:1_16:1_16:2)	GL	TG	-	126142	69369.1	133734	140036	48985.1	178827	21496.1	30994.1	42545.9	125249	169874	38345	1.30992	0.190569	0.614701	-0.702042	insig
C51H90O6	TG(12:0_18:2_18:2)	GL	TG	-	45318.7	16069	50657.4	36210.3	6317.57	31491.6	22638.2	2476.8	17984.1	37675.3	31110.5	23340	0.609099	0.34592	0.726763	-0.460442	insig
C56H100O6	TG(15:0_19:2_19:2)	GL	TG	-	188846	92178.7	240176	224378	35895.5	219542	115846	51495.4	75464.3	185381	205700	66257.8	0.661848	0.273507	0.699433	-0.515742	insig
C58H104O6	TG(17:0_19:2_19:2)	GL	TG	-	128248	97947.6	116095	141023	40011.8	113503	127294	28377	65809.5	196855	103588	62536.5	0.49869	0.765853	0.917767	-0.123801	insig
C53H92O6	TG(16:1_16:1_18:3)	GL	TG	-	668542	190524	884505	844373	55698.3	667845	379215	73740.2	176794	543779	887664	233231	0.438402	0.384763	0.692868	-0.529348	insig
C53H92O6	TG(12:0_16:0_22:5)	GL	TG	-	191218	39261.9	243181	295262	53141.7	340925	147926	40917.8	86857.4	190883	143102	49460.1	0.703278	0.180324	0.566769	-0.819166	insig
C53H92O6	TG(14:0_16:1_20:4)	GL	TG	-	122288	29702.9	128209	147383	29584.6	139725	42064.2	6670	32426.1	105393	123024	12124.5	1.15124	0.157815	0.538961	-0.891748	insig
C54H94O6	TG(15:0_18:2_18:3)	GL	TG	-	129586	45475.5	280467	249419	33762.8	183168	98427.6	28200.8	48694.9	130934	50875.6	51476.7	1.13508	0.10186	0.443235	-1.17386	insig
C54H94O6	TG(16:1_17:1_18:3)	GL	TG	-	54802.4	34940.6	155542	92461.5	19497.5	70100.9	29965.3	21675	17110.8	74459.1	77069.7	31396.5	0.991081	0.23334	0.58893	-0.763831	insig
C55H96O6	TG(14:0_16:0_22:5)	GL	TG	-	261657	140286	425912	398061	92168.2	321340	260033	48370.3	127521	322799	305622	88071.5	0.837946	0.295715	0.70294	-0.508527	insig
C53H90O6	TG(14:1_18:2_18:3)	GL	TG	-	28667.6	15013.5	90285.2	43772.2	2748.31	93074.7	56245.1	7470.4	21675	26788	75066.5	12280.6	0.102673	0.533132	0.729363	-0.45529	insig
C53H90O6	TG(14:0_16:1_20:5)	GL	TG	-	24081.9	22230.5	7260.94	37651.9	10005	34040.2	16777.2	3096.21	15338.7	17530.3	54258.7	6354.51	0.625634	0.694631	0.837993	-0.25499	insig
C55H94O6	TG(16:0_18:2_18:4)	GL	TG	-	266246	51348.4	274986	270194	7886.61	262229	226583	45310.8	114907	276925	202640	158093	0.344924	0.773821	0.904288	-0.145146	insig
C56H96O6	TG(17:1_18:2_18:3)	GL	TG	-	154268	70666.6	279807	209348	9087.57	186206	138838	28248.5	46411.8	142737	174812	60019.7	0.32269	0.290656	0.649964	-0.621568	insig
C55H92O6	TG(14:0_18:3_20:4)	GL	TG	-	115468	32161.4	181316	130584	17900.9	87654.3	64739.9	7075.54	20575.9	82780.3	87374.2	48770.1	0.896654	0.178684	0.55092	-0.860086	insig
C55H92O6	TG(16:2_18:2_18:3)	GL	TG	-	43316	6670	68244.7	44451.3	19320.4	61829.6	33126.9	15005	13803.9	24796.4	16675	20839.2	0.876751	0.0985146	0.509558	-0.972682	insig
C57H96O6	TG(18:1_18:2_18:4)	GL	TG	-	285658	128874	429380	269102	31830.6	357514	347041	43509.3	122404	328995	303972	202915	0.0673716	0.750513	0.897812	-0.155515	insig
C58H98O6	TG(15:0_18:1_22:6)	GL	TG	-	69371.2	63135.8	48771.4	78540.7	48407.1	42765.6	69223.6	27720.3	35020.8	78019.6	66856.5	16675	0.914988	0.444778	0.836247	-0.257998	insig
C59H100O6	TG(16:1_16:1_24:5)	GL	TG	-	150969	79468.9	107231	242439	86976.4	134769	76239.8	7311.65	66327.4	70979	96536.2	10005	1.59055	0.0241187	0.408303	-1.29229	down
C63H108O6	TG(18:0_18:1_24:6)	GL	TG	-	60521.6	60513.4	53674.4	136028	8507.13	120838	39306.3	19974.5	53891.9	90453.9	101576	32531.2	0.224096	0.485632	0.76743	-0.381892	insig
C63H108O6	TG(16:0_22:1_22:6)	GL	TG	-	73617.1	54959.4	85355.6	121657	11564.2	108625	56206.2	27131.9	26968.4	67657.6	78264.7	40070.8	0.604582	0.187601	0.650095	-0.621277	insig
C65H112O6	TG(18:1_22:1_22:5)	GL	TG	-	90163.5	83615.2	105884	173314	2852.68	104586	79818.7	20687	75096.6	90834.5	70841.7	6653.3	0.392849	0.207896	0.613708	-0.704375	insig
C57H94O6	TG(16:1_16:1_22:6)	GL	TG	-	106710	55017.8	67607.5	101761	42839.3	102818	55086	22933.7	20746.2	62100	70890.9	29516.4	1.60165	0.0331429	0.548026	-0.867685	down
C59H98O6	TG(16:1_18:1_22:6)	GL	TG	-	167191	102070	134214	185527	88294.5	152062	146518	38318.1	63525.3	152022	132458	23351.9	1.25803	0.141251	0.670631	-0.576408	insig
C57H92O6	TG(18:2_18:3_18:4)	GL	TG	-	15206.9	5005	19100.9	15113.6	4157.77	16661.7	3166.68	7079.55	5005	13840.6	20005	2213.09	0.938933	0.324325	0.681896	-0.552376	insig
C57H92O6	TG(16:0_18:4_20:5)	GL	TG	-	881459	121578	1.00065e+06	952821	79776.6	978745	590531	106615	99999	954458	585794	401466	0.369965	0.367872	0.682152	-0.551834	insig
C59H96O6	TG(18:2_18:3_20:4)	GL	TG	-	94822.5	57097.5	261514	206342	66512.1	211250	116158	36301.1	63022.5	219963	101675	17383.4	1.0158	0.246855	0.617804	-0.694779	insig
C61H98O6	TG(16:0_20:4_22:6)	GL	TG	-	18746	18428.7	14990.2	23852.8	43456	25586.9	8124.06	5736.21	11474.5	11325.5	15419.4	5826.91	2.05994	0.0157234	0.399189	-1.32486	down
C61H96O6	TG(18:2_18:3_22:6)	GL	TG	-	12815.5	16812.8	47855	54457.3	31490.8	28369.9	4892.44	1409.81	2455.3	33169	3340	4328.88	2.01149	0.0196042	0.258577	-1.95133	down
C63H100O6	TG(18:1_20:4_22:6)	GL	TG	-	5323.72	11650.9	23023.8	19297.6	66737.8	29489.5	16261.2	5295.98	23340	16161.7	21584.3	1943.76	0.845793	0.25811	0.543886	-0.878623	insig
C63H98O6	TG(16:0_22:6_22:6)	GL	TG	-	26479.7	8340	13789.6	40865.8	50679.4	38185.6	13159.9	4959.25	24131.8	24073.7	17104.9	5398.76	1.19586	0.0868413	0.498084	-1.00554	insig
C43H82NO7P	PE(P-20:0_18:2)	GP	PE-P	-	65916.8	46541.2	108803	91225.9	28235.6	105806	52238.7	15294	31419.6	81360.2	63355.4	33252.4	1.15389	0.123654	0.620163	-0.689282	insig
C40H79NO4	Cer(d18:0/22:1(2OH))	SP	Cer-ADS	-	44110.3	37507.8	35590.1	32917.6	9397.13	44914.4	23924.9	23165.8	26328.9	44234.9	42707.6	6584.78	0.598072	0.441626	0.816616	-0.29227	insig
C43H83NO4	Cer(d18:1/25:1(2OH))	SP	Cer-AS	-	23936.8	17938.6	67536.1	62518.8	781.062	15240.3	24158.4	12218.5	19097.4	55246.6	28556.2	1856.98	0.09315	0.574134	0.750906	-0.413295	insig
C55H100O5	TG(O-16:0_16:0_20:4)	GL	TG-O	-	42761.3	14580.8	55023.6	49710.7	11901.7	55844.7	52530.6	9469.98	16864.2	26504.7	58290.3	13099.4	0.564606	0.471794	0.769111	-0.378737	insig
C54H105NO5	Cer(t18:1/36:1(2OH))	SP	Cer-AP	-	54452.1	8325.94	48735.3	53995.7	10437	35159.1	9364.68	23052.9	20005	10005	57558.3	8432.46	0.827611	0.260484	0.608314	-0.717111	insig
C56H107NO5	Cer(t18:1/38:2(2OH))	SP	Cer-AP	-	476061	138391	571775	509004	81913	405279	313480	74397.5	168177	426938	367194	141934	0.622841	0.285404	0.683699	-0.548567	insig
C58H111NO5	Cer(t18:1/40:2(2OH))	SP	Cer-AP	-	75975.7	44272.6	74280.5	57514.9	16827.9	84812.3	94900.5	5203.2	37548.2	78503.7	56695.1	14338.2	0.732751	0.548101	0.811993	-0.300461	insig
C56H105NO5	Cer(t18:2/38:2(2OH))	SP	Cer-AP	-	31478.8	6048.16	17912.9	39674.4	10005	46196.7	21032.3	11383.6	8162.32	7601.13	39303.5	11670	0.59916	0.322948	0.655271	-0.609837	insig
C58H109NO5	Cer(t18:2/40:2(2OH))	SP	Cer-AP	-	62643.3	27492.3	51815.4	47764	18340	52300.3	18226.2	7402.96	21641.4	72165.6	24022.3	7432.43	1.42851	0.162993	0.579558	-0.786976	insig
C60H113NO5	Cer(t18:2/42:2(2OH))	SP	Cer-AP	-	8817.93	10026	12327.3	11947.4	10654.6	12175.7	13882	2640.64	12279	14642.5	20555.7	1670	0.634409	0.988435	0.99577	-0.00611535	insig
C56H107NO5	Cer(t20:1/36:2(2OH))	SP	Cer-AP	-	70885.4	34769.4	60821.7	60318.1	8829.89	53261.2	42662.9	24263.4	12922.6	25497.4	57327.7	5249.29	1.01409	0.128448	0.581279	-0.782697	insig
C58H111NO5	Cer(t20:1/38:2(2OH))	SP	Cer-AP	-	46009.1	34207.2	59291.9	107701	24925.9	52450	58517.5	6993.38	36594.4	92383.4	33254.1	13623.5	0.904268	0.445489	0.743614	-0.427374	insig
C58H109NO5	Cer(t20:2/38:2(2OH))	SP	Cer-AP	-	352802	226584	323769	412307	207174	296329	227066	109862	49039.4	409743	256581	73699.4	1.45335	0.110415	0.619028	-0.691923	insig
C56H107NO5	Cer(t22:1/34:2(2OH))	SP	Cer-AP	-	157430	62022.9	211715	176819	32537.5	181503	117564	45493.4	67937.4	171336	142073	22921.3	0.721333	0.289688	0.690153	-0.535013	insig
C60H113NO5	Cer(t22:2/38:2(2OH))	SP	Cer-AP	-	130966	135880	123406	146769	172131	167509	118476	17631.4	56205	165616	70358.1	22325.7	1.67266	0.0279564	0.51401	-0.960131	down
C56H107NO5	Cer(t24:1/32:2(2OH))	SP	Cer-AP	-	20855.5	10810.5	31316.2	20569.6	10914.2	11434.7	10005	22242.4	21162.6	18466.3	20064.8	7747.74	0.216242	0.81016	0.941344	-0.0872064	insig
C60H113NO5	Cer(t26:2/34:2(2OH))	SP	Cer-AP	-	22778.7	12825.9	16373.2	13432.9	39504.1	13208.8	7934.04	1614.02	5963.58	15916.8	16817.1	2386.57	1.66464	0.0538218	0.428636	-1.22217	insig
C56H109NO5	Cer(t29:1/27:1(2OH))	SP	Cer-AP	-	40295.4	19570.2	40085	45599.9	15402.4	26051.6	44763.6	15330.7	19092.9	56054.7	27749	16578.8	0.290967	0.88797	0.960243	-0.0585291	insig
C43H85NO3	Cer(d22:0/21:1)	SP	Cer-NDS	-	47101.2	5603.18	40926.3	48084.7	11608.6	43136.4	35437.3	5546.75	11735.7	50144.2	15696.6	16362.1	0.55661	0.345753	0.686768	-0.542104	insig
C55H101NO10	HexCer(t17:2/32:2(2OH))	SP	HexCer-AP	-	53252.7	23475.1	60472.9	58376.1	70717.5	41971.2	27620.9	23894.9	23948.8	33943.5	54673.9	12179	1.54771	0.0340479	0.571783	-0.806461	down
C64H119NO10	HexCer(t20:2/38:2(2OH))	SP	HexCer-AP	-	79355.7	49190.4	84087.9	76818.8	42004.8	71472	63955.2	22000.3	40513.9	59652.5	57635.1	43512.5	1.30365	0.0715176	0.712952	-0.488123	insig
C55H92O6	TG(12:0_18:1_22:6)	TG	TG	-	62913.5	36922	60874.6	101795	13339.4	37234.2	15241.6	7616.33	7817.24	43913.3	43640.2	9162.01	1.59777	0.0630108	0.406897	-1.29727	insig
C54H102O6	TG(15:0_18:0_18:1)	TG	TG	-	182229	204723	283146	264367	42607.2	204136	196879	43024.7	126304	269870	214507	76489.9	0.582899	0.414159	0.784853	-0.349505	insig
C52H92O6	TG(15:1_15:1_19:2)	TG	TG	-	230998	63837.4	268898	293968	34943.7	176091	108880	44831.8	74992.2	135067	223051	33278.8	0.847448	0.189306	0.580219	-0.78533	insig
C52H92O6	TG(14:0_17:2_18:2)	TG	TG	-	101194	71810.5	118852	73346.3	6984.82	101776	58273.4	6670	42640	89010.6	80161.7	15131	0.741773	0.18396	0.615843	-0.699365	insig
C52H94O6	TG(16:0_15:1_18:2)	TG	TG	-	238491	100333	388650	372666	54795.9	270457	137545	42998.1	92829.7	249752	279024	107941	0.78271	0.237361	0.638484	-0.647279	insig
C54H96O6	TG(15:1_18:1_18:2)	TG	TG	-	285007	131751	417507	337685	70864.9	412322	427422	41966.4	149199	357637	304493	126043	0.405957	0.638305	0.849936	-0.234573	insig
C54H94O6	TG(15:1_18:1_18:3)	TG	TG	-	90435.3	28489.1	250699	199249	40025	158216	93823.1	35010	6670	125663	77648.9	32766.5	1.04919	0.148606	0.48439	-1.04576	insig
C58H98O6	TG(16:0_17:1_22:6)	TG	TG	-	68871.9	59447.4	67970.7	59451.2	37511	53470	64565.6	32971.1	22361.8	71334	77935.6	26496.3	0.905235	0.46906	0.852741	-0.22982	insig
C57H90O6	TG(16:0_18:5_20:5)	TG	TG	-	216091	45188.6	327373	203285	33377.6	266438	111710	61299.2	64876.2	269393	205698	131485	0.167374	0.502727	0.773491	-0.370544	insig
C63H106O6	TG(16:0_20:3_24:5)	TG	TG	-	64130.4	61047	57863.2	109498	21565.3	117043	72575.3	47372.2	146288	50354.7	85438.8	33972.8	0.133997	0.971458	1.01126	0.016152	insig
C57H96O6	TG(16:1_18:1_20:5)	TG	TG	-	247291	107481	152934	272669	135009	197744	82879	46149.5	40380.4	154001	195113	56473.1	1.67657	0.0370818	0.516559	-0.952996	down
C57H94O6	TG(16:1_18:3_20:4)	TG	TG	-	48054.9	23062.1	70610.4	78641	15813.8	81776.7	53552.5	6256.85	10306.9	56930.9	49094.4	15663.3	1.02423	0.196175	0.603238	-0.729201	insig
C58H104O6	TG(19:0_18:2_18:2)	TG	TG	-	431937	354081	408587	231128	26428.2	440750	285360	67693.4	208042	357551	399692	171978	0.179348	0.438585	0.787315	-0.344988	insig
C59H108O6	TG(16:0_22:1_18:2)	TG	TG	-	805538	462467	1.28975e+06	977550	292447	860882	853783	200523	353396	818634	641938	643606	0.722239	0.305695	0.74902	-0.416923	insig
C56H98O6	TG(17:0_18:2_18:3)	TG	TG	-	193950	164173	322641	192218	38089.1	262197	247512	38126.2	52193.3	239202	213348	95971.3	0.640818	0.410132	0.755457	-0.404579	insig
C56H96O6	TG(17:0_18:3_18:3)	TG	TG	-	83410.8	28600.4	119963	54683.8	8323.56	65168.6	77052.2	4941.2	43138.4	55668.9	125304	29160.8	0.21859	0.863549	0.930903	-0.103297	insig
C59H102O6	TG(20:0_18:3_18:3)	TG	TG	-	225986	129831	222695	238546	25530.9	245377	215793	31683.1	121270	196574	223132	109246	0.262529	0.515681	0.825116	-0.277332	insig
C59H102O6	TG(20:1_18:2_18:3)	TG	TG	-	106345	47529.5	213138	157453	6997.33	80511.4	108534	22112.3	52172.9	119744	141540	60887.8	0.0522377	0.631429	0.825183	-0.277214	insig
C59H100O6	TG(20:1_18:3_18:3)	TG	TG	-	206678	83949.9	73546.5	178444	39074.7	149339	144408	18750.6	86892.9	178799	213079	47955.8	0.342508	0.871131	0.943714	-0.0835784	insig
C61H104O6	TG(18:0_16:1_24:6)	TG	TG	-	166145	106408	145832	175629	211674	152669	172808	74072	91764.1	230136	154314	49412.5	0.995276	0.35516	0.806074	-0.311016	insig
C58H102O6	TG(18:1_18:2_19:2)	TG	TG	-	54257.2	56498.3	46835.4	51542.7	14444.3	72017.5	88185.8	6670	53272	75333.9	88778.2	32369.9	0.0415385	0.614452	1.16582	0.22134	insig
C63H106O6	TG(18:1_18:2_24:5)	TG	TG	-	35658.9	47662.9	81860.4	81617.1	4481.46	95770.6	52001.6	24032.6	94646.6	42562.5	29643.7	12113.8	0.225001	0.426768	0.734764	-0.444647	insig
C59H96O6	TG(18:1_18:3_20:5)	TG	TG	-	26248.9	66685	71103.5	47390.3	10670.4	66905.2	30092.2	2476.8	26675	30433.1	15033.4	15260.9	1.36497	0.0396912	0.415121	-1.26839	down
C65H110O6	TG(18:1_20:2_24:5)	TG	TG	-	44629	40112.3	57556.8	80684.4	7784.78	57131.7	35861.8	24086.9	42961.7	31519.4	34621.5	22638.1	0.519152	0.173112	0.665823	-0.58679	insig
C37H71NO4	Cer(t15:0/22:2)	SP	Cer-NP	-	30982.6	10101.1	47793.6	37289.5	5676.3	28014.5	23979.2	4569.86	24462.2	31572.4	33956.4	2011.14	0.623688	0.464457	0.754116	-0.407141	insig
C57H113NO4	Cer(d15:1/42:0(2OH))	SP	Cer-AS	-	61434	44480	77893.4	69952.7	14054.2	53592.2	51135.1	11165.5	29965.6	51305	44308.2	17513.3	1.01032	0.130131	0.639044	-0.646014	insig
C57H111NO4	Cer(d15:2/42:0(2OH))	SP	Cer-AS	-	20468.9	3546.75	49415.2	32931.1	3587.44	19970.7	19828.5	11670	12888	36008	55877.3	7676.29	0.424873	0.82748	1.10798	0.147926	insig
C57H113NO4	Cer(d17:1/40:0(2OH))	SP	Cer-AS	-	60864	38475.7	88331.6	75514.7	17994.2	48894.5	39273.7	12783.8	27221.2	65554.1	66130.5	38345	0.736372	0.343314	0.755309	-0.404862	insig
C57H111NO4	Cer(d17:1/40:1(2OH))	SP	Cer-AS	-	10395.2	13405.4	29746.5	19057.6	5225.88	33763.5	20989.2	5700.56	24768.6	22443.9	19593.5	9794.32	0.00374311	0.808319	0.925588	-0.111558	insig
C57H111NO4	Cer(d17:2/40:0(2OH))	SP	Cer-AS	-	55172.4	34907.5	94635	73774.6	8749.31	62303.8	51998.6	18569.5	22703.1	26119.5	34309.9	22703.7	0.926101	0.0979681	0.5353	-0.90158	insig
C59H113NO4	Cer(d17:2/42:1(2OH))	SP	Cer-AS	-	62214.5	33336.2	57216.8	39439	13340	51680	69712	6204.49	31681.1	57587.6	49857.1	17018.3	0.499567	0.743783	0.902165	-0.148537	insig
C56H107NO4	Cer(d18:1/38:2(2OH))	SP	Cer-AS	-	137401	74940.4	140182	178418	221054	109096	84800.8	48685.8	23993.3	106158	86655	35999.4	1.83606	0.0119415	0.448609	-1.15647	down
C58H115NO4	Cer(d18:1/40:0(2OH))	SP	Cer-AS	-	43012.1	26362	41559.3	53353.2	86614.5	33501.3	45192.7	14015.4	24886	44269.8	34376.3	18144.8	1.29603	0.128446	0.636017	-0.652862	insig
C58H113NO4	Cer(d18:1/40:1(2OH))	SP	Cer-AS	-	65876.2	49915.1	104178	131713	197556	75415.8	72669.7	21459.2	31058.3	102251	63409.1	5099.91	1.42846	0.0710074	0.473778	-1.07772	insig
C60H115NO4	Cer(d18:1/42:2(2OH))	SP	Cer-AS	-	84790.4	74975.9	84572.9	124245	192127	82176.8	72687.7	18340	42670	62057	35354.5	19558.5	1.96807	0.014601	0.389909	-1.35879	down
C57H113NO4	Cer(d21:1/36:0(2OH))	SP	Cer-AS	-	57460.1	38309.6	66709	53745.5	11942.2	51857.7	56778.4	15546.2	31381.7	49406	52701.4	18932.3	0.520995	0.412432	0.802595	-0.317255	insig
C57H111NO4	Cer(d21:2/36:0(2OH))	SP	Cer-AS	-	51859.8	26538.9	59324.4	61641.3	11971.9	23848.3	42733.6	10902.5	26836.2	56566.7	55242.7	18569.9	0.300293	0.734604	0.896537	-0.157565	insig
C59H113NO4	Cer(d21:2/38:1(2OH))	SP	Cer-AS	-	36880.9	21630.7	21545.8	23178.3	12522.7	19847.5	35387.8	13340	7372.35	41238.8	51934.8	12420	0.0920546	0.610819	1.19238	0.253844	insig
C59H111NO4	Cer(d21:2/38:2(2OH))	SP	Cer-AS	-	116526	80434.6	104118	106391	34432.1	76155.8	91111.6	69727.2	65605.8	92048.4	86020.1	44628.7	0.441367	0.445478	0.866973	-0.205941	insig
C57H113NO4	Cer(d22:1/35:0(2OH))	SP	Cer-AS	-	20857	48152.6	71869.1	80556.7	21160.3	40264.2	19812.4	7164.59	36926.9	58599.5	54136.7	8699.24	1.05124	0.264569	0.655234	-0.609918	insig
C57H109NO4	Cer(d22:2/35:1(2OH))	SP	Cer-AS	-	20005	15005	40174.2	53732	3340	15220.3	25136	4935.71	13037.4	18340	20426.3	12007	0.451327	0.313157	0.636592	-0.65156	insig
C59H111NO4	Cer(d23:2/36:2(2OH))	SP	Cer-AS	-	12605.7	5005	32598.1	24865.7	1641.28	12008.1	19536.2	5005	12794	5973.13	8699.31	9311.78	0.0950567	0.41727	0.691126	-0.532978	insig
C57H113NO4	Cer(d24:1/33:0(2OH))	SP	Cer-AS	-	26787.5	24904.5	25005	44053.6	7223.47	27168.6	27447.7	6670	33340	34958.6	23317.7	2369.98	0.672201	0.554746	0.825717	-0.27628	insig
C57H111NO4	Cer(d24:2/33:0(2OH))	SP	Cer-AS	-	38695.1	28237.5	36855.3	54171.3	10394.3	37631.6	26017.9	9347.89	16889.8	42681.4	66060.5	14441.4	0.611489	0.641998	0.851706	-0.231573	insig
C57H113NO4	Cer(d25:1/32:0(2OH))	SP	Cer-AS	-	17329.9	13340	47497.2	35149.3	15289.1	45135.7	29690.7	10432.2	21552.5	42754.4	40896.8	13340	0.183495	0.77266	0.913235	-0.130941	insig
C57H111NO4	Cer(d25:2/32:0(2OH))	SP	Cer-AS	-	65964.1	35055.4	59792.2	31745.1	4638.09	39689.9	36925.8	13825.7	30944.2	42786.2	41172.5	17444	0.208834	0.408485	0.772943	-0.371565	insig
C59H113NO4	Cer(d25:2/34:1(2OH))	SP	Cer-AS	-	36488.4	22836.7	31652.2	16930.9	5005	24983.2	33101.9	20005	11952.3	24744.1	11670	12313.2	0.315715	0.503675	0.825159	-0.277256	insig
C57H111NO4	Cer(d26:1/31:1(2OH))	SP	Cer-AS	-	31991.5	8276.14	17973.3	11670	8340	12930.7	7349.01	2970.97	22937	11507.3	18091.2	8728.15	0.714335	0.506722	0.785068	-0.34911	insig
C57H111NO4	Cer(d26:2/31:0(2OH))	SP	Cer-AS	-	49874.7	34235.3	83050.7	43440.4	7693.08	19426.7	41904.3	15169.7	40247.3	35571.8	29650.9	9163.68	0.483279	0.391053	0.722308	-0.469313	insig
C57H113NO4	Cer(d27:1/30:0(2OH))	SP	Cer-AS	-	42905.4	52521.4	43232.3	51099.6	11758.7	55472.9	28254.7	5250.34	22350.3	37833.7	50299.9	24424.9	0.995262	0.133057	0.655332	-0.609703	insig
C57H111NO4	Cer(d27:2/30:0(2OH))	SP	Cer-AS	-	52123	16332.8	66025	59383.3	10913	49354.3	32824	28340	43913	51548.2	45872.2	12339.5	0.144325	0.570478	0.845377	-0.242333	insig
C59H113NO4	Cer(d27:2/32:1(2OH))	SP	Cer-AS	-	32138.4	8308.15	40120.1	19554.3	10005	29617.6	30345.3	3340	19196.5	41092.7	46308.9	6271.13	0.267088	0.901977	1.04874	0.068656	insig
C57H111NO4	Cer(d28:2/29:0(2OH))	SP	Cer-AS	-	50530.8	4050.02	61787	25111	10905	35544.6	16215.2	21431.4	19096.2	17689.3	31406.6	25202.9	0.0417721	0.356399	0.697295	-0.520159	insig
C57H113NO4	Cer(d29:1/28:0(2OH))	SP	Cer-AS	-	52125.2	25556.2	33250.6	23383.3	13172.7	48461.9	21343.2	16766.7	29482.4	50830.6	42778.9	8999.3	0.519663	0.642934	0.868595	-0.203244	insig
C57H111NO4	Cer(d29:1/28:1(2OH))	SP	Cer-AS	-	72600.6	37116	71645.8	49755.9	18771.8	59523.9	35058.6	8398.86	8340	57215.3	67751.4	24571.5	1.15643	0.205087	0.6507	-0.619936	insig
C57H111NO4	Cer(d29:2/28:0(2OH))	SP	Cer-AS	-	10504.5	26622.4	58110.4	51706.9	3609.12	34057.4	28153.9	8093.74	23189.5	36720.2	41282.7	23036.7	0.161962	0.700779	0.86927	-0.202123	insig
C59H113NO4	Cer(d29:2/30:1(2OH))	SP	Cer-AS	-	27514	14291.8	37439.5	11344.5	10005	18639.8	24109.7	6174.17	45010	31963.7	27471.1	8340	0.122852	0.604966	1.19989	0.262903	insig
C57H111NO4	Cer(d30:1/27:1(2OH))	SP	Cer-AS	-	58332.3	26538.9	44730.3	34198.5	15527.1	18655.8	47504.9	12889	11794.9	13648.5	16378	12338.4	1.4006	0.145247	0.578604	-0.789351	insig
C18H32O3	9,10-EpOME	FA	Eicosanoid	65167-83-1	29844.9	30126.3	24437.9	18697.7	23903.3	19056.3	19848.6	34310.8	51742.1	14884.3	35109.8	19022.6	0.383446	0.453974	1.19753	0.260057	insig
C19H37NO5	Carnitine C12-OH	FA	CAR	-	44377.9	29350.4	18342.2	18960.8	25057.6	19826.8	5045.14	28649.7	55488.4	41085.2	41485.1	4434.52	0.456632	0.730862	1.13002	0.176349	insig
C21H41NO5	Carnitine C14-OH	FA	CAR	-	36239.6	24087.2	12400.5	5839.75	9069.46	14620.8	6524.55	11476.3	25156.8	16263.7	20947.7	1137.69	0.684634	0.570441	0.797074	-0.327214	insig
C29H53NO4	Carnitine C22:2	FA	CAR	-	54869.8	28114.5	49086.6	42245.1	4718.7	41229.2	34177.4	8796.12	10488.1	33919.6	22738	7379.23	0.99765	0.0886449	0.533445	-0.90659	insig
C12H21NO4	Carnitine C5:1	FA	CAR	64681-36-3	88504	72964.2	76008.1	73232.7	126074	115942	103690	68183.6	67450.1	75544.8	141769	25122.8	0.695452	0.543118	0.871607	-0.19825	insig
C15H27NO4	Carnitine C8:1	FA	CAR	-	40942.5	65704.9	61795.9	40693.7	32188.2	52493.4	48538.6	73606.9	57031.6	49152.3	63897.8	29595.9	0.355839	0.581449	1.09531	0.131342	insig
C40H81NO4	Cer(t18:0/22:0)	SP	Cer-NP	-	130385	37922.6	147892	163651	107377	84789.1	119573	9934.32	44432.9	121617	86872.5	58318.6	1.00004	0.169031	0.655857	-0.608546	insig
C17H34O2	FFA(17:0)	FA	FFA	-	1.47122e+06	2.34409e+06	4.81757e+06	1.50065e+06	2.19015e+06	2.38531e+06	2.98579e+06	1.74345e+06	3.09573e+06	1.93842e+06	1.75579e+06	2.41181e+06	0.0304125	0.823138	0.947107	-0.0784005	insig
C17H32O2	FFA(17:1)	FA	FFA	-	3.64025e+06	2.95648e+06	2.61871e+06	2.10498e+06	2.32421e+06	624711	2.00457e+06	3.40162e+06	6.88501e+06	2.14642e+06	6.10416e+06	1.71675e+06	0.828049	0.227557	1.55989	0.64144	insig
C22H36O2	FFA(22:4)	FA	FFA	-	1.15238e+07	6.49612e+06	6.2029e+06	9.27415e+06	1.04215e+07	232397	7.77764e+06	8.48788e+06	1.7907e+07	7.82977e+06	1.33697e+07	3.96987e+06	0.687809	0.356812	1.34407	0.426612	insig
C21H39O7P	LPA(0:0/18:2)	GP	LPA	-	137567	87996.2	163225	139207	72617.9	138293	106762	53792.2	77768	131764	117721	82640	1.07499	0.160715	0.772016	-0.373297	insig
C30H52NO7P	LPC(0:0/22:5)	GP	LPC	-	557968	390751	474431	479333	244030	378018	213084	89183.1	149306	383673	352491	161684	1.79639	0.0137095	0.534523	-0.903676	down
C27H54NO7P	LPC(19:1/0:0)	GP	LPC	-	466701	198578	278347	170750	166374	183892	83884.9	88947.2	75176.3	135404	169656	153388	1.95225	0.0446862	0.482341	-1.05188	down
C28H60NO6P	LPC(O-20:0)	GP	LPC-O	-	7.22277e+07	7.24242e+07	5.93217e+07	3.74612e+07	4.09586e+07	3.30328e+07	3.06605e+07	3.28985e+07	4.00617e+07	3.427e+07	3.47522e+07	3.20963e+07	1.80603	0.0509707	0.649087	-0.623516	insig
C28H56NO6P	LPC(O-20:2)	GP	LPC-O	-	1.05532e+06	1.05114e+06	788311	376655	346963	307252	328372	324635	352735	256316	286812	365693	1.70882	0.0683361	0.487707	-1.03591	insig
C30H60NO6P	LPC(O-22:2)	GP	LPC-O	-	4.70557e+06	3.06895e+06	2.47993e+06	1.03371e+06	1.88034e+06	1.29567e+06	963222	1.21162e+06	1.79465e+06	1.25463e+06	1.26307e+06	1.86264e+06	1.39607	0.1269	0.577277	-0.792665	insig
C25H50NO7P	LPE(0:0/20:1)	GP	LPE	-	322313	157022	265830	516716	184010	132922	250197	133899	116010	454073	354877	142818	0.34539	0.799569	0.919599	-0.120924	insig
C25H48NO7P	LPE(0:0/20:2)	GP	LPE	-	1.23928e+06	801872	1.25263e+06	1.34185e+06	478300	1.36897e+06	868529	299225	484583	1.09223e+06	1.2903e+06	422831	1.14941	0.156093	0.68761	-0.540339	insig
C25H46NO7P	LPE(0:0/20:3)	GP	LPE	-	2.30724e+06	1.23664e+06	2.43064e+06	3.03453e+06	1.0444e+06	3.13041e+06	2.39481e+06	980728	861384	3.01946e+06	2.50594e+06	1.3196e+06	0.555521	0.512901	0.840567	-0.250566	insig
C22H44NO7P	LPE(17:1/0:0)	GP	LPE	-	145904	133478	239588	248308	71868.4	215406	110442	56742.5	54399.5	188703	178260	69382.1	1.28014	0.111292	0.623895	-0.680626	insig
C23H42NO7P	LPE(18:3/0:0)	GP	LPE	-	269890	93687.4	373545	319616	94038.4	330219	202571	57183.2	89152.4	257141	210427	169516	0.822176	0.199042	0.665761	-0.586925	insig
C25H52NO7P	LPE(20:0/0:0)	GP	LPE	-	44753.4	17341.7	29276.2	68789.3	30329.9	9	60510.8	39292	37277.2	98176.6	38491.4	92893.9	0.912449	0.0788312	1.92464	0.944585	insig
C25H50NO7P	LPE(20:1/0:0)	GP	LPE	-	529608	340006	518883	1.02764e+06	428899	791261	503457	185417	243557	758927	716855	364894	0.866919	0.339202	0.762618	-0.390967	insig
C25H48NO7P	LPE(20:2/0:0)	GP	LPE	-	1.7673e+06	1.01883e+06	1.68899e+06	1.45863e+06	648336	1.80515e+06	1.08236e+06	409925	703304	1.55967e+06	1.71801e+06	618777	1.05568	0.216082	0.726347	-0.461268	insig
C25H42NO7P	LPE(20:5/0:0)	GP	LPE	-	365084	84646.2	303628	497379	183791	314014	328038	100231	71651.9	448203	245113	533590	0.190719	0.970599	0.987581	-0.0180297	insig
C27H50NO7P	LPE(22:3/0:0)	GP	LPE	-	118331	62839.5	104220	105125	50501.3	155172	97301.6	37691.6	40486.1	109196	116491	70155.3	0.762364	0.344273	0.790558	-0.339056	insig
C22H46NO6P	LPE(P-17:0)	GP	LPE-P	-	30877.8	25615.9	37101.4	14083.8	12548.5	12582.8	4610.84	7224.88	4371.69	11469.6	12018	10553	2.04902	0.0229586	0.378344	-1.40223	down
C40H76NO8P	PC(14:0_18:2)	GP	PC	-	5.65596e+06	2.09248e+06	5.84865e+06	7.15172e+06	704253	4.75185e+06	2.78266e+06	943415	1.80401e+06	4.43091e+06	5.11186e+06	1.4901e+06	0.70566	0.220197	0.632055	-0.661878	insig
C44H76NO8P	PC(14:0_22:6)	GP	PC	-	69535.3	39671.3	52943.9	65469	7144.16	49438.5	26680.4	12455.4	24968	55262.5	54082.9	15753.9	0.717955	0.215551	0.665734	-0.586982	insig
C39H78NO8P	PC(15:0_16:0)	GP	PC	-	329042	140556	242342	442297	151601	257971	362049	114571	149705	377022	213351	390528	0.0285524	0.917924	1.02776	0.039508	insig
C39H76NO8P	PC(15:0_16:1)	GP	PC	-	532488	252396	564622	654135	196626	429316	305850	148674	240223	460108	567606	187095	0.938922	0.257278	0.726182	-0.461597	insig
C38H76NO8P	PC(16:0_14:0)	GP	PC	-	502847	167124	520995	430221	471903	443278	365815	128921	147619	706831	465576	164340	0.916151	0.413305	0.780289	-0.357919	insig
C40H80NO8P	PC(16:0_16:0)	GP	PC	63-89-8	1.52074e+06	1.08413e+06	1.40373e+06	1.61204e+06	1.19761e+06	1.35716e+06	1.0579e+06	561591	855786	1.6861e+06	1.38919e+06	970661	1.24027	0.170724	0.797662	-0.32615	insig
C42H80NO8P	PC(16:0_18:2)	GP	PC	-	1.5015e+07	8.31994e+06	1.53061e+07	1.59415e+07	4.34466e+06	1.49813e+07	1.1044e+07	4.90245e+06	8.92523e+06	1.40282e+07	1.39872e+07	6.65654e+06	0.567841	0.362031	0.80564	-0.311792	insig
C44H82NO8P	PC(16:0_20:3)	GP	PC	-	3.1123e+06	1.21911e+06	2.39832e+06	3.01909e+06	1.67705e+06	2.49798e+06	1.81008e+06	937034	1.41864e+06	2.55685e+06	2.3387e+06	2.31988e+06	0.740832	0.312474	0.817388	-0.290908	insig
C44H80NO8P	PC(16:0_20:4)	GP	PC	-	1.10567e+07	7.72809e+06	9.97272e+06	1.09111e+07	9.08906e+06	1.07315e+07	9.57856e+06	6.1427e+06	7.25598e+06	1.08474e+07	8.38869e+06	5.81572e+06	1.39769	0.0805637	0.807357	-0.308721	insig
C44H78NO8P	PC(16:0_20:5)	GP	PC	-	4.28634e+06	1.53044e+06	4.282e+06	5.49531e+06	1.74258e+06	3.86707e+06	3.33144e+06	1.11856e+06	1.67114e+06	4.23845e+06	3.64533e+06	2.27406e+06	0.672277	0.3365	0.767741	-0.381308	insig
C46H82NO8P	PC(16:0_22:5)	GP	PC	-	5.70561e+06	4.95832e+06	7.1942e+06	5.90133e+06	3.08825e+06	7.80538e+06	4.03601e+06	2.29487e+06	3.15157e+06	7.8732e+06	6.9741e+06	1.62376e+06	1.09826	0.275456	0.748952	-0.417054	insig
C46H80NO8P	PC(16:0_22:6)	GP	PC	-	8.61593e+06	5.92989e+06	9.38491e+06	1.0378e+07	3.27165e+06	8.9336e+06	7.01569e+06	3.24453e+06	4.94519e+06	1.02247e+07	8.70945e+06	3.21422e+06	0.765034	0.364704	0.803066	-0.316409	insig
C45H84NO8P	PC(17:0_20:3)	GP	PC	-	2.7653e+06	2.07091e+06	2.80935e+06	3.01037e+06	1.59173e+06	2.22496e+06	2.56704e+06	404538	1.3623e+06	2.2726e+06	2.4607e+06	1.32255e+06	1.16062	0.13363	0.71789	-0.478166	insig
C43H82NO8P	PC(17:1_18:1)	GP	PC	-	299902	142658	413965	494673	70466.6	297155	251981	95686.7	184583	229876	257711	191373	0.498019	0.267142	0.704676	-0.504968	insig
C48H94NO8P	PC(18:1_22:0)	GP	PC	-	93854.1	44708.3	79058.1	102304	36486.4	63632.3	72679.6	23035.2	37650.5	79338.1	64119.7	32372.9	0.993576	0.229813	0.736106	-0.442015	insig
C48H82NO8P	PC(18:1_22:6)	GP	PC	-	230924	143068	248573	250496	102414	184541	210457	93634.9	139446	179915	167915	98284.7	1.00308	0.182798	0.76693	-0.382832	insig
C45H86NO8P	PC(19:0_18:2)	GP	PC	-	8.95189e+06	4.07452e+06	8.24459e+06	9.24459e+06	4.05655e+06	7.13447e+06	6.05826e+06	1.81198e+06	3.15135e+06	7.50343e+06	6092221	3.72944e+06	1.2067	0.118517	0.679669	-0.557096	insig
C47H86NO8P	PC(19:0_20:4)	GP	PC	-	894524	713631	865088	859781	1.21321e+06	745434	962291	535618	599954	775371	606720	480681	1.55298	0.0560962	0.748467	-0.41799	insig
C48H80NO8P	PC(20:4_20:4)	GP	PC	-	144368	102421	176278	207996	173527	147151	162113	87851.8	76066.2	108816	159560	70640.5	1.45039	0.0575544	0.698769	-0.517112	insig
C41H79O10P	PG(17:1_18:1)	GP	PG	-	81796	40644	37453.1	102000	8174.66	111174	60615.2	9119.15	66027.5	91939.3	86839.2	13145.8	0.25554	0.695793	0.859524	-0.218389	insig
C18H37NO2	SPH(d18:1)	SP	SPH	-	195166	338937	467002	311658	308805	294059	299036	351461	240129	333586	322677	149635	0.624054	0.458313	0.885623	-0.175235	insig
C47H86O6	TG(14:0_14:1_16:1)	GL	TG	-	332916	363068	409385	406112	325759	408531	397585	358398	355928	323507	418528	320134	0.350692	0.60893	0.968078	-0.0468049	insig
C51H96O6	TG(14:0_16:0_18:1)	GL	TG	-	1.1488e+07	4.75362e+06	1.40536e+07	1.46468e+07	4.37678e+06	1.50694e+07	6.77973e+06	2.75112e+06	4.52833e+06	1.58598e+07	1.22113e+07	4.70968e+06	0.832201	0.337722	0.72746	-0.45906	insig
C51H94O6	TG(14:0_16:1_18:1)	GL	TG	-	1.06212e+07	4.12236e+06	1.31012e+07	1.26978e+07	2.05245e+06	8.92492e+06	5.17262e+06	2.3122e+06	3.32897e+06	9.40955e+06	9.26826e+06	2.79503e+06	0.893521	0.19326	0.626682	-0.674194	insig
C52H98O6	TG(15:0_16:0_18:1)	GL	TG	-	1.58438e+06	1.06885e+06	1.94666e+06	1.97691e+06	674900	1.67212e+06	1.19422e+06	684357	1.01225e+06	2.00795e+06	1.78242e+06	1.05777e+06	0.516013	0.517112	0.867225	-0.205521	insig
C51H92O6	TG(16:0_14:1_18:2)	GL	TG	-	7.85998e+06	1.52078e+06	7.9367e+06	8.28632e+06	709204	6.2502e+06	2.16693e+06	684252	1.35263e+06	4.24451e+06	6.89668e+06	976364	0.948651	0.147913	0.501221	-0.99648	insig
C54H102O6	TG(16:0_17:0_18:1)	GL	TG	-	6.01699e+06	2.88885e+06	8.89722e+06	8.10064e+06	1.47171e+06	7.23643e+06	4.05779e+06	1.08697e+06	2.46372e+06	9519978	4.96231e+06	2.16547e+06	0.794752	0.342014	0.700808	-0.51291	insig
C54H100O6	TG(16:0_17:1_18:1)	GL	TG	-	8.05587e+06	4.23505e+06	1.02585e+07	1.07391e+07	2.45082e+06	8.50882e+06	5.28471e+06	1.69997e+06	3.18643e+06	9.61287e+06	7.79988e+06	2.81276e+06	0.938802	0.242657	0.686958	-0.541706	insig
C55H104O6	TG(16:0_18:0_18:1)	GL	TG	-	336615442	1.06803e+08	403808950	4.03391e+08	1.1882e+08	3.6133e+08	2.43838e+08	6.48045e+07	138800879	4.1575e+08	2.28626e+08	150648585	0.746742	0.30461	0.717871	-0.478204	insig
C55H102O6	TG(16:0_18:0_18:2)	GL	TG	-	1.59063e+08	5.49903e+07	2.1818e+08	160614483	3.30105e+07	1.41788e+08	1.17255e+08	4.379e+07	6.85316e+07	1.97602e+08	1.23596e+08	5.93353e+07	0.390075	0.493827	0.794781	-0.33137	insig
C57H110O6	TG(16:0_18:0_20:0)	GL	TG	-	89548.3	90742.1	110644	116398	100400	85629.6	132180	89591.7	102032	91278.1	105900	176159	0.964425	0.273799	1.1749	0.232535	insig
C55H100O6	TG(16:0_18:1_18:2)	GL	TG	-	3.25591e+08	2.22339e+08	3.26449e+08	3.38365e+08	1.02789e+08	3.01921e+08	2.67332e+08	1.47619e+08	1.95535e+08	311454195	3.08458e+08	128801346	0.551328	0.408402	0.840333	-0.250968	insig
C61H116O6	TG(16:0_24:0_18:1)	GL	TG	-	52006.4	16589.5	98791.9	80587.2	30943.6	68424.7	57969.4	14311.8	20107.3	67574.3	70071.7	57386.6	0.369691	0.548645	0.827484	-0.273196	insig
C63H120O6	TG(16:0_26:0_18:1)	GL	TG	-	15460.7	12842.6	28820.1	20971.9	4322.76	21222	21629.1	15638.3	15005.3	22857	17225.5	19611.3	0.607333	0.717839	1.08034	0.111484	insig
C55H98O6	TG(16:1_18:1_18:2)	GL	TG	-	4.84772e+07	3.10726e+07	5.72732e+07	5.11542e+07	9.23032e+06	4.61935e+07	3.72199e+07	1.6125e+07	2.47511e+07	4.21588e+07	5.0524e+07	1.91728e+07	0.478273	0.353467	0.780405	-0.357704	insig
C58H102O6	TG(17:0_18:1_20:4)	GL	TG	-	125883	68968.1	140395	78955.7	12640.9	166139	131419	18716.5	65502	120641	107679	64458.5	0.11814	0.635562	0.85739	-0.221977	insig
C56H102O6	TG(17:1_18:1_18:1)	GL	TG	-	1.85034e+07	1.19636e+07	2.36873e+07	1.08479e+07	4.89502e+06	1.06874e+07	1.82514e+07	3.32601e+06	7.38142e+06	2.42533e+07	1.84475e+07	5.16425e+06	0.433901	0.890624	0.953333	-0.0689477	insig
C56H100O6	TG(17:1_18:1_18:2)	GL	TG	-	6.28994e+06	6.72827e+06	7.61715e+06	6.28975e+06	1.11598e+06	6.07603e+06	6.52452e+06	1.83412e+06	3.32436e+06	7.33916e+06	7.06771e+06	2.382e+06	0.410557	0.513881	0.834533	-0.260959	insig
C58H104O6	TG(17:1_18:1_20:2)	GL	TG	-	44111.4	50801.5	88082	71526	15617	50643.7	17277.3	16054.3	20552	56893.7	47948.3	27434.7	1.28148	0.102057	0.580334	-0.785045	insig
C58H108O6	TG(18:0_18:1_19:1)	GL	TG	-	227571	104160	252881	251172	56207.7	161076	187921	32035.7	70584.5	239307	110515	83772.1	0.925022	0.26409	0.687643	-0.540268	insig
C61H104O6	TG(18:0_18:1_22:6)	GL	TG	-	109078	82060.1	135945	85955.8	220225	163307	171761	35654.4	63686.8	136899	161223	65482.4	0.795806	0.418375	0.7968	-0.327711	insig
C57H102O6	TG(18:1_18:1_18:2)	GL	TG	-	2.51621e+07	2.21451e+07	2.86532e+07	2.46555e+07	8.49436e+06	2.85152e+07	2.97378e+07	8.61326e+06	1.97945e+07	2.91861e+07	2.46229e+07	1.46953e+07	0.30577	0.698696	0.92025	-0.119903	insig
C58H106O6	TG(18:1_18:1_19:1)	GL	TG	-	1.78191e+06	1.26852e+06	1.60959e+06	1.65173e+06	565592	1.77683e+06	1.51015e+06	297193	854392	2.22642e+06	1.49803e+06	779552	0.727985	0.483252	0.828008	-0.272283	insig
C63H110O6	TG(18:1_18:1_24:4)	GL	TG	-	146614	109220	125066	232899	82168.2	200846	144679	20843.4	190561	138812	150737	45001	0.848779	0.360882	0.770098	-0.376886	insig
C59H104O6	TG(18:1_18:2_20:2)	GL	TG	-	6.36116e+06	5.02672e+06	4.73157e+06	7.41144e+06	6.02396e+06	6.76971e+06	7.20605e+06	549240	4.17267e+06	7.25344e+06	6.50337e+06	2.20816e+06	0.994039	0.292957	0.767881	-0.381046	insig
C61H112O6	TG(18:1_18:2_22:0)	GL	TG	-	94790.9	17360.6	298811	165792	39963.9	133328	70621.6	8264.88	7001.8	99332.7	41049.9	24315.5	1.33013	0.106028	0.334094	-1.58167	insig
[truncated: 1 more rows]

## Sheet: Day 52
Formula	Compounds	Class I	Class II	CAS	D52CG-1	D52CG-2	D52CG-3	D52CG-4	D52CG-5	D52CG-6	D52EG-1	D52EG-2	D52EG-3	D52EG-4	D52EG-5	D52EG-6	VIP	P-value	Fold_Change	Log2FC	Type
C9H11NO3	L-Tyrosine	Amino acid and Its metabolites	Amino acids	60-18-4	505311	444817	460916	664660	784722	436086	948505	713329	779649	666233	660486	522272	1.89189	0.0719563	1.30152	0.380197	insig
C4H7NO4	L-Aspartic Acid	Amino acid and Its metabolites	Amino acids	56-84-8	393300	1.11732e+06	361473	491345	1.36398e+06	1.21279e+06	660403	483472	396703	362840	385020	564313	1.16772	0.123155	0.577455	-0.792218	insig
C5H9NO4	L-Glutamic Acid	Amino acid and Its metabolites	Amino acids	56-86-0	2.05725e+06	3.16808e+06	2.03661e+06	2.22493e+06	1.68632e+06	1.71514e+06	1.97027e+06	1.78504e+06	1.7849e+06	2.07136e+06	2.16404e+06	2.13525e+06	0.663224	0.508427	0.924158	-0.113788	insig
C6H9N3O2	L-Histidine	Amino acid and Its metabolites	Amino acids	71-00-1	880036	1.10405e+06	700817	676147	960005	662685	2.34327e+06	1.56557e+06	2.05492e+06	835356	1.11411e+06	1.27854e+06	2.20424	0.0294173	1.84435	0.883113	up
C11H12N2O2	L-Tryptophan	Amino acid and Its metabolites	Amino acids	73-22-3	2.72468e+07	3.07141e+07	2.69789e+07	2.08846e+07	2.57102e+07	1.93659e+07	4.23167e+07	3.19628e+07	3.29979e+07	3.04719e+07	2.91942e+07	2.557e+07	1.93227	0.0387638	1.27576	0.351362	up
C8H14N2O5	gamma-Glu-Ala	Amino acid and Its metabolites	Small Peptide	5875-41-2	359497	305593	176000	230315	265393	278575	99234.5	248416	299221	398429	208940	443529	0.226544	0.818129	1.05101	0.0717738	insig
C6H10O5	3-Hydroxy-3-Methylpentane-1,5-Dioic Acid	Amino acid and Its metabolites	Amino acid derivatives	503-49-1	216761	266990	200655	232443	251542	242789	656882	261920	345332	341389	295531	345203	2.04412	0.0620049	1.59176	0.670621	insig
C5H10N2O3	L-Glutamine	Amino acid and Its metabolites	Amino acids	56-85-9	3668325	2.03659e+06	1.15068e+06	1.26034e+06	1.41339e+06	914669	2.1453e+06	5719295	4171910	2647725	1.84738e+06	1.82008e+06	1.74244	0.120143	1.75715	0.813238	insig
[truncated: 1,993 more rows]
