# Supplementary material for: Plasma metabolomics of Mycoplasma synoviae infection in SPF White Leghorn hens by liquid chromatography-tandem mass spectrometry
Source: Vet Res. 2025 Mar 22;56:65. doi: 10.1186/s13567-025-01494-z (PMC11929215; doi:10.1186/s13567-025-01494-z)
Supplement: Supplementary file 5 — Additional file 5. Statistics of KEGG differential enrichment classification for days 10 and 52 after M. synoviae infection. [file 13567_2025_1494_MOESM5_ESM.xlsx]

## Sheet: Day10 KEGG
Kegg_level_1	Kegg_pathway	ko_ID	Metabolome_frequency	P-value	DA_score	Up_num	Down_num
Metabolism	Metabolic pathways	ko01100	982 out of 1076 91.2639405204461%	0.849449	-0.0458248	13	58
Metabolism	Carbon metabolism	ko01200	21 out of 1076 1.95167286245353%	0.805693	-0.047619	0	1
Metabolism	Biosynthesis of amino acids	ko01230	44 out of 1076 4.08921933085502%	0.416526	-0.0909091	0	4
Metabolism	Nucleotide metabolism	ko01232	21 out of 1076 1.95167286245353%	0.0641773	0.190476	4	0
Metabolism	Biosynthesis of cofactors	ko01240	44 out of 1076 4.08921933085502%	0.416526	-0.0909091	0	4
Metabolism	Glycolysis / Gluconeogenesis	ko00010	4 out of 1076 0.371747211895911%	0.266174	-0.25	0	1
Metabolism	Citrate cycle (TCA cycle)	ko00020	5 out of 1076 0.464684014869888%	0.320937	-0.2	0	1
Metabolism	Fructose and mannose metabolism	ko00051	10 out of 1076 0.929368029739777%	0.53974	-0.1	0	1
Metabolism	Pyruvate metabolism	ko00620	4 out of 1076 0.371747211895911%	0.266174	-0.25	0	1
Metabolism	Inositol phosphate metabolism	ko00562	33 out of 1076 3.06691449814126%	0.450309	-0.0909091	0	3
Metabolism	Fatty acid biosynthesis	ko00061	8 out of 1076 0.743494423791822%	0.462146	0.125	1	0
Metabolism	Primary bile acid biosynthesis	ko00120	7 out of 1076 0.650557620817844%	0.418639	-0.142857	0	1
Metabolism	Steroid hormone biosynthesis	ko00140	5 out of 1076 0.464684014869888%	0.320937	-0.2	0	1
Metabolism	Glycerolipid metabolism	ko00561	368 out of 1076 34.2007434944238%	0.926415	-0.0434783	3	19
Metabolism	Glycerophospholipid metabolism	ko00564	416 out of 1076 38.6617100371747%	0.903524	-0.0480769	3	23
Metabolism	Sphingolipid metabolism	ko00600	38 out of 1076 3.53159851301115%	0.00512393	-0.210526	0	8
Metabolism	Arachidonic acid metabolism	ko00590	124 out of 1076 11.5241635687732%	0.839091	-0.0403226	1	6
Metabolism	Linoleic acid metabolism	ko00591	128 out of 1076 11.8959107806691%	0.862794	-0.0390625	1	6
Metabolism	alpha-Linolenic acid metabolism	ko00592	123 out of 1076 11.4312267657993%	0.832696	-0.0406504	1	6
Metabolism	Purine metabolism	ko00230	20 out of 1076 1.85873605947955%	0.445473	0.1	2	0
Metabolism	Pyrimidine metabolism	ko00240	20 out of 1076 1.85873605947955%	0.445473	0.1	2	0
Metabolism	Glycine, serine and threonine metabolism	ko00260	97 out of 1076 9.01486988847584%	0.982371	-0.0103093	1	2
Metabolism	Cysteine and methionine metabolism	ko00270	14 out of 1076 1.30111524163569%	0.0793952	-0.214286	0	3
Metabolism	Lysine degradation	ko00310	12 out of 1076 1.11524163568773%	0.222514	-0.166667	0	2
Metabolism	Arginine biosynthesis	ko00220	9 out of 1076 0.836431226765799%	0.502435	-0.111111	0	1
Metabolism	Arginine and proline metabolism	ko00330	17 out of 1076 1.57992565055762%	0.364474	-0.117647	0	2
Metabolism	Histidine metabolism	ko00340	14 out of 1076 1.30111524163569%	0.279608	0	1	1
Metabolism	Phenylalanine metabolism	ko00360	14 out of 1076 1.30111524163569%	0.279608	-0.142857	0	2
Metabolism	Tryptophan metabolism	ko00380	19 out of 1076 1.76579925650558%	0.419052	0	1	1
Metabolism	Phenylalanine, tyrosine and tryptophan biosynthesis	ko00400	9 out of 1076 0.836431226765799%	0.502435	-0.111111	0	1
Metabolism	Phosphonate and phosphinate metabolism	ko00440	4 out of 1076 0.371747211895911%	0.266174	-0.25	0	1
Metabolism	D-Amino acid metabolism	ko00470	23 out of 1076 2.13754646840149%	0.834057	-0.0434783	0	1
Metabolism	Glutathione metabolism	ko00480	7 out of 1076 0.650557620817844%	0.418639	-0.142857	0	1
Metabolism	Glycosylphosphatidylinositol (GPI)-anchor biosynthesis	ko00563	103 out of 1076 9.5724907063197%	0.99977	-0.00970874	0	1
Metabolism	Nicotinate and nicotinamide metabolism	ko00760	8 out of 1076 0.743494423791822%	0.462146	-0.125	0	1
Metabolism	Biotin metabolism	ko00780	2 out of 1076 0.185873605947955%	0.143235	-0.5	0	1
Metabolism	Folate biosynthesis	ko00790	2 out of 1076 0.185873605947955%	0.143235	0.5	1	0
Metabolism	Retinol metabolism	ko00830	1 out of 1076 0.0929368029739777%	0.0743494	-1	0	1
Metabolism	Terpenoid backbone biosynthesis	ko00900	2 out of 1076 0.185873605947955%	0.143235	-0.5	0	1
Genetic Information Processing	Sulfur relay system	ko04122	3 out of 1076 0.278810408921933%	0.207054	-0.333333	0	1
Environmental Information Processing	ABC transporters	ko02010	46 out of 1076 4.27509293680297%	0.680415	0.0217391	2	1
Environmental Information Processing	Apelin signaling pathway	ko04371	7 out of 1076 0.650557620817844%	0.418639	-0.142857	0	1
Environmental Information Processing	Calcium signaling pathway	ko04020	7 out of 1076 0.650557620817844%	0.418639	-0.142857	0	1
Environmental Information Processing	Phosphatidylinositol signaling system	ko04070	65 out of 1076 6.04089219330855%	0.539982	-0.0461538	1	4
Environmental Information Processing	Neuroactive ligand-receptor interaction	ko04080	20 out of 1076 1.85873605947955%	0.00233701	-0.2	1	5
Cellular Processes	Autophagy - animal	ko04140	103 out of 1076 9.5724907063197%	0.99977	-0.00970874	0	1
Cellular Processes	Autophagy - other	ko04136	103 out of 1076 9.5724907063197%	0.99977	-0.00970874	0	1
Cellular Processes	Ferroptosis	ko04216	7 out of 1076 0.650557620817844%	0.418639	-0.142857	0	1
Cellular Processes	Necroptosis	ko04217	25 out of 1076 2.32342007434944%	0.032665	-0.2	0	5
Cellular Processes	Gap junction	ko04540	16 out of 1076 1.48698884758364%	0.0259114	-0.25	0	4
Cellular Processes	Regulation of actin cytoskeleton	ko04810	6 out of 1076 0.557620817843866%	0.000380101	-0.666667	0	4
Organismal Systems	GnRH signaling pathway	ko04912	41 out of 1076 3.81040892193309%	0.824802	0	1	1

## Sheet: Day52 KEGG
Kegg_level_1	Kegg_pathway	ko_ID	Metabolome_frequency	P-value	DA_score	Up_num	Down_num
Metabolism	Metabolic pathways	ko01100	982 out of 1076 91.2639405204461%	0.988588	0.0132383	28	15
Metabolism	Carbon metabolism	ko01200	21 out of 1076 1.95167286245353%	0.650151	-0.047619	0	1
Metabolism	2-Oxocarboxylic acid metabolism	ko01210	19 out of 1076 1.76579925650558%	0.23291	0.105263	2	0
Metabolism	Biosynthesis of amino acids	ko01230	44 out of 1076 4.08921933085502%	0.000795827	0.0909091	6	2
Metabolism	Nucleotide metabolism	ko01232	21 out of 1076 1.95167286245353%	0.650151	-0.047619	0	1
Metabolism	Biosynthesis of cofactors	ko01240	44 out of 1076 4.08921933085502%	0.0162715	0	3	3
Metabolism	Pentose phosphate pathway	ko00030	10 out of 1076 0.929368029739777%	0.391937	-0.1	0	1
Metabolism	Galactose metabolism	ko00052	8 out of 1076 0.743494423791822%	0.328069	0.125	1	0
Metabolism	Butanoate metabolism	ko00650	6 out of 1076 0.557620817843866%	0.0303356	-0.333333	0	2
Metabolism	Sulfur metabolism	ko00920	6 out of 1076 0.557620817843866%	0.257635	-0.166667	0	1
Metabolism	Fatty acid biosynthesis	ko00061	8 out of 1076 0.743494423791822%	0.0532178	0	1	1
Metabolism	Steroid biosynthesis	ko00100	6 out of 1076 0.557620817843866%	0.257635	-0.166667	0	1
Metabolism	Primary bile acid biosynthesis	ko00120	7 out of 1076 0.650557620817844%	0.293712	-0.142857	0	1
Metabolism	Steroid hormone biosynthesis	ko00140	5 out of 1076 0.464684014869888%	0.000995573	-0.6	0	3
Metabolism	Glycerolipid metabolism	ko00561	368 out of 1076 34.2007434944238%	1	0.00815217	3	0
Metabolism	Glycerophospholipid metabolism	ko00564	416 out of 1076 38.6617100371747%	0.999407	0.0192308	9	1
Metabolism	Sphingolipid metabolism	ko00600	38 out of 1076 3.53159851301115%	0.558242	0	1	1
Metabolism	alpha-Linolenic acid metabolism	ko00592	123 out of 1076 11.4312267657993%	0.998462	-0.00813008	0	1
Metabolism	Biosynthesis of unsaturated fatty acids	ko01040	10 out of 1076 0.929368029739777%	0.0804163	-0.2	0	2
Metabolism	Purine metabolism	ko00230	20 out of 1076 1.85873605947955%	0.251248	0	1	1
Metabolism	Pyrimidine metabolism	ko00240	20 out of 1076 1.85873605947955%	0.251248	-0.1	0	2
Metabolism	Alanine, aspartate and glutamate metabolism	ko00250	12 out of 1076 1.11524163568773%	0.0171973	0.0833333	2	1
Metabolism	Glycine, serine and threonine metabolism	ko00260	97 out of 1076 9.01486988847584%	0.707468	0.0206186	3	1
Metabolism	Cysteine and methionine metabolism	ko00270	14 out of 1076 1.30111524163569%	0.502324	-0.0714286	0	1
Metabolism	Valine, leucine and isoleucine degradation	ko00280	6 out of 1076 0.557620817843866%	0.257635	0.166667	1	0
Metabolism	Valine, leucine and isoleucine biosynthesis	ko00290	6 out of 1076 0.557620817843866%	0.257635	0.166667	1	0
Metabolism	Arginine biosynthesis	ko00220	9 out of 1076 0.836431226765799%	0.360785	0.111111	1	0
Metabolism	Arginine and proline metabolism	ko00330	17 out of 1076 1.57992565055762%	0.0448087	0.0588235	2	1
Metabolism	Histidine metabolism	ko00340	14 out of 1076 1.30111524163569%	0.502324	0.0714286	1	0
Metabolism	Tyrosine metabolism	ko00350	13 out of 1076 1.20817843866171%	0.476727	-0.0769231	0	1
Metabolism	Phenylalanine metabolism	ko00360	14 out of 1076 1.30111524163569%	0.502324	0.0714286	1	0
Metabolism	Tryptophan metabolism	ko00380	19 out of 1076 1.76579925650558%	0.612992	0.0526316	1	0
Metabolism	Phenylalanine, tyrosine and tryptophan biosynthesis	ko00400	9 out of 1076 0.836431226765799%	0.0663427	0	1	1
Metabolism	beta-Alanine metabolism	ko00410	14 out of 1076 1.30111524163569%	0.143959	0	1	1
Metabolism	D-Amino acid metabolism	ko00470	23 out of 1076 2.13754646840149%	0.000510766	0.26087	6	0
Metabolism	Glutathione metabolism	ko00480	7 out of 1076 0.650557620817844%	0.293712	-0.142857	0	1
Metabolism	Glycosylphosphatidylinositol (GPI)-anchor biosynthesis	ko00563	103 out of 1076 9.5724907063197%	0.56836	0.0485437	5	0
Metabolism	Thiamine metabolism	ko00730	4 out of 1076 0.371747211895911%	0.179974	0.25	1	0
Metabolism	Vitamin B6 metabolism	ko00750	5 out of 1076 0.464684014869888%	0.219752	0.2	1	0
Metabolism	Nicotinate and nicotinamide metabolism	ko00760	8 out of 1076 0.743494423791822%	0.0532178	-0.25	0	2
Metabolism	Folate biosynthesis	ko00790	2 out of 1076 0.185873605947955%	0.0943615	-0.5	0	1
Metabolism	Porphyrin metabolism	ko00860	8 out of 1076 0.743494423791822%	0.328069	0.125	1	0
Genetic Information Processing	Aminoacyl-tRNA biosynthesis	ko00970	21 out of 1076 1.95167286245353%	0.000295957	0.285714	6	0
Genetic Information Processing	Sulfur relay system	ko04122	3 out of 1076 0.278810408921933%	0.13821	-0.333333	0	1
Environmental Information Processing	ABC transporters	ko02010	46 out of 1076 4.27509293680297%	0.00507866	0.152174	7	0
Environmental Information Processing	MAPK signaling pathway	ko04010	6 out of 1076 0.557620817843866%	0.257635	-0.166667	0	1
Environmental Information Processing	Hedgehog signaling pathway	ko04340	1 out of 1076 0.0929368029739777%	0.0483271	-1	0	1
Environmental Information Processing	Apelin signaling pathway	ko04371	7 out of 1076 0.650557620817844%	0.0411695	-0.285714	0	2
Environmental Information Processing	Calcium signaling pathway	ko04020	7 out of 1076 0.650557620817844%	0.0411695	-0.285714	0	2
Environmental Information Processing	mTOR signaling pathway	ko04150	2 out of 1076 0.185873605947955%	0.0943615	0.5	1	0
Environmental Information Processing	Neuroactive ligand-receptor interaction	ko04080	20 out of 1076 1.85873605947955%	0.251248	-0.1	0	2
Cellular Processes	Autophagy - animal	ko04140	103 out of 1076 9.5724907063197%	0.56836	0.0485437	5	0
Cellular Processes	Autophagy - other	ko04136	103 out of 1076 9.5724907063197%	0.56836	0.0485437	5	0
Cellular Processes	Oocyte meiosis	ko04114	1 out of 1076 0.0929368029739777%	0.0483271	-1	0	1
Cellular Processes	Ferroptosis	ko04216	7 out of 1076 0.650557620817844%	0.0411695	-0.285714	0	2
Cellular Processes	Necroptosis	ko04217	25 out of 1076 2.32342007434944%	0.714277	0.04	1	0
Cellular Processes	Gap junction	ko04540	16 out of 1076 1.48698884758364%	0.54989	-0.0625	0	1
Organismal Systems	Insulin signaling pathway	ko04910	2 out of 1076 0.185873605947955%	0.0943615	-0.5	0	1
Organismal Systems	GnRH signaling pathway	ko04912	41 out of 1076 3.81040892193309%	0.873892	-0.0243902	0	1
Organismal Systems	Progesterone-mediated oocyte maturation	ko04914	1 out of 1076 0.0929368029739777%	0.0483271	-1	0	1
Organismal Systems	Melanogenesis	ko04916	7 out of 1076 0.650557620817844%	0.293712	-0.142857	0	1
Organismal Systems	Adrenergic signaling in cardiomyocytes	ko04261	8 out of 1076 0.743494423791822%	0.328069	-0.125	0	1
Organismal Systems	Vascular smooth muscle contraction	ko04270	9 out of 1076 0.836431226765799%	0.360785	-0.111111	0	1
